# Supplementary material for: A computational model of gene expression reveals early transcriptional events at the subtelomeric regions of the malaria parasite, Plasmodium falciparum
Source: Genome Biol. 2008 May 27;9(5):R88. doi: 10.1186/gb-2008-9-5-r88 (PMC2441474; doi:10.1186/gb-2008-9-5-r88)
Supplement: Additional data file 1 — P. falciparum genes included in the circular PCA analysis. [file gb-2008-9-5-r88-S1.xls]

## Sheet: analyzed HB3-genes
Additional data file #1: P. falciparum genes included in the circular PCA of strain HB3
3,639 genes of P. falciparum HB3 included in the analysis after pre-filtering. Given is the gene identifier, annotation, time of maximal expression level (time_max), time of minimal expression level (time_min), time of strongest up-regulation (time_up), time of strongest down-regulation (time_down), maximal expression level (max_level), minimal expression level (min_level), degree of up-regulatio…
Gene-ID	Annotation	time_max	time_min	time_up	time_down	max_level	min_level	degree_up	degree_down	class	chr_location
MAL13P1.100	hypothetical protein	31h	12h	19h	39h	1.454	-1.781	0.406	-0.236	C2	central
MAL13P1.102	hypothetical protein	41h	13h	33h	2h	1.169	-0.897	0.158	-0.153	C4	central
MAL13P1.103	hypothetical protein	31h	11h	20h	38h	1.6	-1.588	0.310	-0.215	C2	central
MAL13P1.105	hypothetical protein	30h	9h	20h	36h	1.29	-1.095	0.195	-0.173	C2	central
MAL13P1.107	hypothetical protein	25h	9h	16h	35h	1.904	-1.403	0.340	-0.270	C2	central
MAL13P1.111	hypothetical protein	31h	13h	22h	38h	1.198	-0.983	0.219	-0.174	C2	central
MAL13P1.112	hypothetical protein-conserved	26h	42h	16h	36h	0.945	-0.914	0.088	-0.170	C2	central
MAL13P1.113	hypothetical protein	30h	42h	10h	37h	0.869	-1.084	0.188	-0.220	C1	central
MAL13P1.114	hypothetical protein	39h	19h	27h	12h	2.487	-2.697	0.480	-0.250	C3	central
MAL13P1.116	hypothetical protein	9h	34h	43h	26h	0.633	-0.843	0.113	-0.095	C6	central
MAL13P1.118	cAMP-specific 3'-5'-cyclic phosphodiesterase 4D- putative	37h	16h	27h	6h	1.709	-1.581	0.281	-0.170	C3	central
MAL13P1.119	cAMP-specific 3'-5'-cyclic phosphodiesterase 4B- putative	38h	14h	31h	7h	0.703	-0.632	0.097	-0.077	C3	central
MAL13P1.120	splicing factor- putative	6h	41h	44h	36h	0.576	-1.432	0.273	-0.187	C6	central
MAL13P1.121	hypothetical protein	31h	12h	21h	38h	1.596	-1.495	0.310	-0.208	C2	central
MAL13P1.122	hypothetical protein	4h	35h	42h	19h	1.086	-1.61	0.286	-0.140	C6	central
MAL13P1.123	hypothetical protein	33h	10h	17h	5h	1.478	-1.691	0.272	-0.228	C2	central
MAL13P1.124	hypothetical protein	33h	10h	17h	4h	1.451	-1.591	0.249	-0.192	C2	central
MAL13P1.126	hypothetical protein	34h	15h	24h	9h	2.034	-2.173	0.361	-0.242	C2	central
MAL13P1.127	hypothetical protein	28h	10h	22h	33h	1.499	-0.998	0.258	-0.181	C2	central
MAL13P1.13	hypothetical protein	27h	41h	44h	36h	0.607	-1.081	0.217	-0.175	C6	subtelomere
MAL13P1.130	hypothetical protein	38h	19h	27h	12h	2.687	-3.317	0.558	-0.383	C3	central
MAL13P1.131	hypothetical protein	33h	12h	19h	40h	1.386	-1.592	0.350	-0.205	C2	central
MAL13P1.132	microfibril-associated protein homologue- putative	10h	41h	45h	35h	0.444	-0.989	0.157	-0.143	C6	central
MAL13P1.133	hypothetical protein	25h	10h	18h	31h	1.285	-0.758	0.253	-0.163	C2	central
MAL13P1.134	helicase- putative	27h	10h	18h	38h	1.65	-1.321	0.321	-0.224	C2	central
MAL13P1.135	snare protein homologue- putative	6h	22h	28h	14h	0.718	-1.021	0.177	-0.191	C3	central
MAL13P1.137	hypothetical malaria antigen	33h	14h	25h	6h	2.029	-1.988	0.334	-0.244	C2	central
MAL13P1.138	hypothetical protein	24h	7h	14h	35h	2.065	-1.814	0.426	-0.202	C1	central
MAL13P1.139	hypothetical protein- conserved	35h	13h	19h	7h	1.571	-1.918	0.358	-0.228	C2	central
MAL13P1.14	ATP-dependent DEAD box helicase- putative	11h	34h	41h	28h	1.05	-1.872	0.235	-0.243	C6	subtelomere
MAL13P1.140	hypothetical protein	31h	10h	24h	38h	1.654	-1.317	0.264	-0.230	C2	central
MAL13P1.141	hypothetical protein	37h	13h	20h	7h	1.807	-2.417	0.407	-0.293	C2	central
MAL13P1.142	hypothetical protein	27h	1h	10h	34h	0.726	-0.633	0.124	-0.129	C1	central
MAL13P1.144	hypothetical protein	11h	41h	44h	37h	0.84	-1.738	0.301	-0.234	C6	central
MAL13P1.146	AMP deaminase- putative	20h	40h	43h	32h	0.76	-0.967	0.103	-0.144	C6	central
MAL13P1.147	hypothetical protein	28h	11h	19h	5h	1.58	-1.711	0.358	-0.270	C2	central
MAL13P1.148	P. falciparum myosin	18h	6h	12h	1h	0.703	-0.775	0.211	-0.095	C1	central
MAL13P1.152	hypothetical protein	38h	19h	27h	14h	1.687	-1.835	0.375	-0.185	C3	central
MAL13P1.156	hypothetical protein	41h	25h	32h	7h	2.575	-2.622	0.502	-0.276	C4	central
MAL13P1.158	hypothetical protein	38h	19h	26h	13h	1.483	-1.837	0.341	-0.243	C3	central
MAL13P1.159	hypothetical protein- conserved	28h	42h	9h	36h	0.674	-0.907	0.090	-0.177	C1	central
MAL13P1.16	synaptobrevin-like protein- putative	30h	10h	20h	38h	1.63	-1.227	0.253	-0.236	C2	subtelomere
MAL13P1.160	unknown	31h	10h	18h	38h	1.49	-1.498	0.282	-0.248	C2	central
MAL13P1.161	unknown	31h	10h	19h	38h	1.586	-1.423	0.267	-0.235	C2	central
MAL13P1.164	elongation factor tu- putative	26h	9h	17h	38h	1.81	-1.803	0.381	-0.215	C2	central
MAL13P1.165	hypothetical protein	32h	10h	17h	38h	1.719	-1.802	0.321	-0.286	C2	central
MAL13P1.166	helicase- putative	40h	26h	32h	19h	0.463	-0.802	0.142	-0.114	C4	central
MAL13P1.167	signal peptidase- putative	32h	11h	19h	38h	1.491	-1.442	0.255	-0.214	C2	central
MAL13P1.169	syntaxin 5- putative	7h	28h	33h	12h	0.499	-0.523	0.120	-0.130	C4	central
MAL13P1.170	hypothetical protein	13h	38h	43h	32h	0.736	-1.185	0.186	-0.138	C6	central
MAL13P1.171	transmembrane protein Tmp21 homologue- putative	9h	42h	46h	38h	0.612	-1.142	0.211	-0.200	C6	central
MAL13P1.172	hypothetical protein- conserved	9h	41h	1h	13h	1.122	-1.05	0.253	-0.148	C6	central
MAL13P1.174	MSP7-like protein	32h	12h	25h	4h	0.969	-0.969	0.218	-0.221	C3	central
MAL13P1.176	Plasmodium falciparum reticulocyte binding protein 2 homolog b	41h	24h	32h	16h	3.122	-3.192	0.515	-0.284	C4	central
MAL13P1.179	hypothetical protein	7h	40h	44h	14h	0.957	-0.93	0.218	-0.132	C6	central
MAL13P1.180	hypothetical protein	28h	7h	13h	37h	1.631	-1.536	0.288	-0.259	C1	central
MAL13P1.184	endopeptidase- putative	19h	41h	12h	34h	1.904	-1.442	0.346	-0.233	C1	central
MAL13P1.186	1-deoxy-D-xylulose 5-phosphate synthase	22h	42h	46h	37h	1.177	-1.446	0.145	-0.210	C6	central
MAL13P1.188	hypothetical protein	41h	22h	28h	4h	1.621	-1.95	0.364	-0.214	C3	central
MAL13P1.19	hypothetical protein	27h	9h	17h	38h	1.791	-1.779	0.373	-0.237	C2	subtelomere
MAL13P1.190	proteasome regulatory component- putative	32h	6h	27h	38h	1.121	-0.678	0.128	-0.178	C3	central
MAL13P1.193	hypothetical protein	30h	10h	18h	5h	1.229	-1.645	0.290	-0.268	C2	central
MAL13P1.194	hypothetical protein	32h	10h	18h	39h	1.62	-1.843	0.377	-0.226	C2	central
MAL13P1.195	hypothetical protein	25h	10h	18h	30h	0.611	-0.487	0.133	-0.087	C2	central
MAL13P1.196	protein kinase- putative	30h	11h	19h	5h	1.628	-1.825	0.383	-0.229	C2	central
MAL13P1.200	hypothetical protein- conserved	24h	7h	16h	30h	1.365	-0.92	0.239	-0.142	C2	central
MAL13P1.201	hypothetical protein	25h	9h	17h	36h	1.622	-1.085	0.299	-0.251	C2	central
MAL13P1.202	hypothetical protein	32h	10h	24h	4h	1.69	-1.501	0.250	-0.221	C2	central
MAL13P1.204	exoribonuclease PH- putative	8h	41h	45h	36h	0.748	-1.46	0.271	-0.164	C6	central
MAL13P1.205	GTP-binding protein- putative	33h	14h	26h	39h	1.248	-0.719	0.197	-0.169	C3	central
MAL13P1.206	phosphate transporter- putative	41h	27h	37h	21h	0.833	-0.925	0.171	-0.130	C5	central
MAL13P1.209	60S ribosomal subunit porotein L18- putative	12h	41h	45h	34h	1.18	-1.747	0.268	-0.175	C6	central
MAL13P1.21	hypothetical protein	34h	13h	20h	6h	1.706	-2.139	0.388	-0.241	C2	subtelomere
MAL13P1.210	hypothetical protein	32h	11h	18h	38h	1.028	-1.045	0.248	-0.200	C2	central
MAL13P1.212	hypothetical protein	44h	27h	39h	4h	1.794	-0.889	0.263	-0.291	C6	central
MAL13P1.213	transcription activator- putative	9h	34h	44h	26h	0.898	-1.158	0.175	-0.177	C6	central
MAL13P1.214	phosphoethanolamine N-methyltransferase- putative	32h	9h	16h	38h	0.826	-0.741	0.183	-0.220	C2	central
MAL13P1.215	hypothetical protein	35h	14h	22h	10h	2.073	-2.948	0.494	-0.382	C2	central
MAL13P1.216	DNA helicase- putative	27h	41h	44h	38h	0.825	-1.286	0.252	-0.246	C6	central
MAL13P1.217	hypothetical protein	32h	10h	18h	38h	1.442	-1.342	0.221	-0.220	C2	central
MAL13P1.218	UDP-N-acetylglucosamine pyrophosphorylase- putative	25h	7h	14h	32h	1.126	-1.03	0.201	-0.163	C1	central
MAL13P1.22	DNA ligase 1	38h	12h	18h	6h	1.041	-1.546	0.298	-0.203	C2	subtelomere
MAL13P1.221	aspartate carbamoyltransferase	17h	40h	6h	32h	1.06	-1.448	0.154	-0.222	C6	central
MAL13P1.225	thioredoxin- putative	43h	31h	38h	24h	1.001	-1.962	0.334	-0.263	C5	central
MAL13P1.226	hypothetical protein	30h	10h	19h	4h	1.707	-1.649	0.288	-0.210	C2	central
MAL13P1.227	ubiquitin-conjugating enzyme- putative	32h	10h	18h	38h	1.17	-0.938	0.223	-0.253	C2	central
MAL13P1.228	hypothetical protein	39h	19h	28h	10h	2.481	-2.706	0.431	-0.301	C3	central
MAL13P1.229	hypothetical protein	31h	9h	17h	38h	1.688	-1.788	0.292	-0.236	C2	central
MAL13P1.23	hypothetical protein	40h	26h	32h	43h	2.289	-2.205	0.475	-0.281	C4	subtelomere
MAL13P1.231	Pfsec61	32h	42h	1h	38h	0.544	-0.947	0.133	-0.201	C6	central
MAL13P1.232	hypothetical protein	22h	40h	43h	37h	1.279	-1.868	0.363	-0.224	C6	central
MAL13P1.233	hypothetical protein	12h	39h	43h	32h	0.87	-1.463	0.264	-0.146	C6	central
MAL13P1.234	hypothetical protein	33h	1h	27h	18h	0.568	-0.325	0.127	-0.082	C3	central
MAL13P1.237	hypothetical protein	10h	36h	42h	31h	0.639	-1.411	0.233	-0.199	C6	central
MAL13P1.238	hypothetical protein	45h	12h	42h	4h	1.251	-0.971	0.191	-0.297	C6	central
MAL13P1.244	TBC domain protein- putative	31h	11h	19h	5h	1.175	-1.621	0.275	-0.277	C2	central
MAL13P1.248	nucleoside diphosphate hydrolase	35h	16h	30h	40h	1.501	-1.093	0.229	-0.186	C3	central
MAL13P1.249	hypothetical protein	32h	19h	26h	38h	0.747	-0.393	0.146	-0.121	C3	central
MAL13P1.255	hypothetical protein	25h	7h	14h	37h	2.016	-1.719	0.391	-0.293	C1	central
MAL13P1.257	hypothetical protein- conserved	26h	41h	44h	36h	0.633	-1.501	0.272	-0.210	C6	central
MAL13P1.26	hypothetical protein	14h	40h	44h	35h	0.977	-1.856	0.294	-0.248	C6	central
MAL13P1.260	hypothetical protein	42h	24h	31h	17h	3.102	-3.841	0.604	-0.395	C4	central
MAL13P1.262	hypothetical protein	30h	42h	11h	36h	1.052	-0.915	0.140	-0.237	C1	central
MAL13P1.264	hypothetical protein	5h	31h	42h	24h	1.041	-1.449	0.142	-0.193	C6	central
MAL13P1.266	hypothetical protein	31h	42h	46h	38h	0.751	-0.976	0.122	-0.230	C6	central
MAL13P1.268	hypothetical protein	4h	30h	43h	12h	2.568	-2.525	0.359	-0.338	C6	central
MAL13P1.269	hypothetical protein	27h	42h	12h	37h	0.937	-0.8	0.120	-0.172	C1	central
MAL13P1.270	proteasome subunit- putative	28h	42h	2h	38h	0.692	-1.136	0.166	-0.198	C6	central
MAL13P1.271	V-type ATPase- putative	5h	41h	44h	38h	0.388	-0.645	0.156	-0.109	C6	central
MAL13P1.274	serine%2Fthreonine protein phosphatase pfPp5	25h	41h	44h	34h	0.805	-1.46	0.237	-0.199	C6	central
MAL13P1.275	hypothetical protein	4h	40h	43h	37h	0.613	-1.097	0.253	-0.117	C6	central
MAL13P1.278	Ser%2FThr protein kinase	40h	22h	31h	45h	2.42	-2.142	0.387	-0.241	C4	central
MAL13P1.279	cell division control protein 2 homolog	27h	10h	18h	5h	1.207	-1.333	0.297	-0.185	C2	central
MAL13P1.28	hypothetical protein	10h	41h	1h	38h	0.794	-1.395	0.220	-0.142	C6	central
MAL13P1.281	glutamate--tRNA ligase- putative	27h	8h	18h	35h	0.903	-0.613	0.126	-0.133	C2	central
MAL13P1.283	TCP-1%2Fcpn60 chaperonin family- putative	14h	39h	43h	32h	1.13	-1.949	0.292	-0.224	C6	central
MAL13P1.284	pyrroline carboxylate reductase	16h	40h	5h	27h	1.878	-1.819	0.254	-0.240	C6	central
MAL13P1.286	hypothetical protein	5h	41h	44h	36h	0.53	-1.214	0.251	-0.168	C6	central
MAL13P1.288	hypothetical protein- conserved	5h	20h	26h	13h	0.859	-1.021	0.131	-0.226	C3	central
MAL13P1.289	mitotic control protein dis3 homologue- putative	13h	40h	44h	35h	0.812	-1.474	0.239	-0.186	C6	central
MAL13P1.29	hypothetical protein	33h	15h	26h	5h	2.051	-2.105	0.392	-0.302	C3	central
MAL13P1.293	hypothetical protein	13h	35h	42h	30h	0.967	-1.695	0.275	-0.171	C6	central
MAL13P1.294	GTP-binding protein- putative	13h	40h	44h	33h	0.959	-1.216	0.166	-0.154	C6	central
MAL13P1.295	hypothetical protein	25h	6h	13h	35h	1.456	-1.656	0.364	-0.217	C1	central
MAL13P1.298	hypothetical protein	7h	22h	28h	14h	0.831	-0.917	0.135	-0.193	C3	central
MAL13P1.299	hypothetical protein- conserved	10h	41h	46h	38h	0.853	-1.299	0.240	-0.163	C6	central
MAL13P1.300	hypothetical protein	22h	43h	9h	32h	1.005	-0.893	0.136	-0.149	C1	central
MAL13P1.302	hypothetical protein	3h	40h	43h	37h	0.571	-0.851	0.222	-0.127	C6	central
MAL13P1.303	polyadenylate binding protein- putative	31h	10h	18h	38h	1.321	-1.233	0.237	-0.213	C2	central
MAL13P1.304	malaria antigen	6h	40h	44h	37h	0.471	-0.648	0.149	-0.068	C6	central
MAL13P1.307	hypothetical protein	25h	12h	18h	44h	0.756	-0.988	0.252	-0.118	C2	central
MAL13P1.308	hypothetical protein- conserved	41h	20h	27h	14h	3.096	-3.821	0.608	-0.432	C3	central
MAL13P1.31	hypothetical protein	24h	8h	15h	30h	1.7	-1.417	0.336	-0.155	C2	central
MAL13P1.310	hypothetical protein	6h	41h	45h	38h	0.951	-1.034	0.260	-0.129	C6	central
MAL13P1.311	hypothetical protein	27h	10h	18h	5h	1.415	-1.678	0.363	-0.232	C2	central
MAL13P1.313	hypothetical protein	26h	10h	18h	4h	0.815	-0.748	0.170	-0.104	C2	central
MAL13P1.315	hypothetical protein	35h	15h	26h	5h	1.545	-1.521	0.257	-0.181	C3	central
MAL13P1.317	hypothetical protein	7h	37h	43h	28h	1.37	-1.809	0.318	-0.189	C6	central
MAL13P1.319	hypothetical protein	28h	9h	17h	4h	1.216	-1.267	0.229	-0.174	C2	central
MAL13P1.322	splicing factor- putative	3h	39h	43h	24h	0.697	-0.737	0.199	-0.080	C6	central
MAL13P1.323	hypothetical protein	15h	40h	45h	26h	0.639	-0.84	0.128	-0.101	C6	central
MAL13P1.324	aldo-keto reductase- putative	31h	11h	20h	5h	1.431	-1.434	0.264	-0.176	C2	central
MAL13P1.325	hypothetical protein	27h	41h	20h	35h	1.243	-0.972	0.170	-0.220	C2	central
MAL13P1.326	ferrochelatase- putative	31h	9h	19h	38h	0.884	-0.594	0.110	-0.183	C2	central
MAL13P1.327	Ribosomal protein S17 homologue- putative	17h	41h	5h	31h	1.138	-1.359	0.205	-0.196	C6	central
MAL13P1.328	hypothetical protein	40h	22h	30h	2h	1.281	-1.172	0.228	-0.147	C3	central
MAL13P1.329	hypothetical protein- conserved	40h	25h	33h	43h	0.963	-0.585	0.157	-0.131	C4	central
MAL13P1.33	hypothetical protein	27h	9h	20h	33h	0.976	-0.5	0.161	-0.115	C2	central
MAL13P1.330	hypothetical protein	39h	26h	32h	11h	0.529	-0.642	0.138	-0.083	C4	central
MAL13P1.331	hypothetical protein- conserved	41h	27h	34h	46h	1.721	-1.274	0.293	-0.188	C4	central
MAL13P1.332	hypothetical protein	26h	9h	15h	4h	1.261	-1.37	0.264	-0.214	C2	central
MAL13P1.333	hypothetical protein	14h	39h	43h	32h	0.676	-1.143	0.200	-0.108	C6	central
MAL13P1.335	phosphatidylserine synthase i%3B putative	14h	41h	7h	20h	1.047	-0.841	0.141	-0.145	C6	central
MAL13P1.336	hypothetical protein	9h	40h	43h	33h	0.392	-0.663	0.125	-0.106	C6	subtelomere
MAL13P1.337	Skp1 family protein- putative	30h	42h	24h	36h	0.949	-0.8	0.091	-0.206	C2	subtelomere
MAL13P1.338	u1 small nuclear ribonucleoprotein- putative	14h	41h	44h	37h	0.542	-0.971	0.154	-0.132	C6	subtelomere
MAL13P1.341	hypothetical protein- conserved	11h	38h	43h	28h	1.236	-1.732	0.272	-0.182	C6	subtelomere
MAL13P1.342	hypothetical protein	42h	25h	35h	10h	3.263	-2.839	0.533	-0.291	C4	subtelomere
MAL13P1.343	proteasome regulatory subunit- putative	33h	2h	30h	42h	0.806	-0.797	0.077	-0.167	C3	subtelomere
MAL13P1.344	RNAse L inhibitor protein- putative	16h	41h	46h	36h	0.643	-1.065	0.155	-0.116	C6	subtelomere
MAL13P1.345	hypothetical protein	19h	42h	46h	38h	0.597	-1.258	0.187	-0.197	C6	subtelomere
MAL13P1.346	DNA repair endonuclease	30h	42h	9h	37h	0.775	-0.755	0.102	-0.173	C1	subtelomere
MAL13P1.347	hypothetical protein	19h	41h	45h	38h	0.524	-1.074	0.154	-0.201	C6	subtelomere
MAL13P1.349	hypothetical protein	12h	41h	44h	38h	0.431	-1.466	0.264	-0.247	C6	subtelomere
MAL13P1.35	u1 small nuclear ribonucleoprotein a- putative	8h	40h	45h	26h	0.724	-0.967	0.189	-0.127	C6	central
MAL13P1.351	hypothetical protein	30h	41h	22h	36h	0.899	-0.638	0.127	-0.189	C2	subtelomere
MAL13P1.352	hypothetical protein	13h	41h	44h	37h	0.881	-1.628	0.286	-0.202	C6	subtelomere
MAL13P1.36	hypothetical protein- conserved	11h	39h	44h	32h	0.766	-1.119	0.162	-0.138	C6	central
MAL13P1.370	hypothetical protein- conserved	12h	45h	5h	22h	0.532	-0.368	0.116	-0.062	C6	central
MAL13P1.380	chloroquine resistance marker protein- putative	39h	22h	28h	15h	2.258	-2.426	0.443	-0.245	C3	central
MAL13P1.39	hypothetical protein	31h	43h	13h	38h	0.942	-0.673	0.107	-0.202	C1	central
MAL13P1.390	hypothetical protein	25h	8h	14h	35h	1.969	-1.626	0.366	-0.278	C1	central
MAL13P1.395	krox-like protein- putative	42h	30h	38h	22h	0.973	-1.121	0.253	-0.149	C5	central
MAL13P1.405	erythrocyte membrane protein pfemp3- putative	40h	22h	30h	13h	2.445	-2.598	0.419	-0.244	C3	central
MAL13P1.413	membrane associated histidine-rich protein- MAHRP-1	10h	32h	41h	19h	3.291	-3.82	0.472	-0.623	C6	subtelomere
MAL13P1.43	hypothetical protein	9h	40h	44h	35h	1.279	-2.001	0.378	-0.182	C6	central
MAL13P1.44	protein phosphatase 2c-like protein- putative	35h	10h	31h	40h	0.553	-0.329	0.108	-0.064	C4	central
MAL13P1.45	hypothetical protein- conserved	9h	41h	46h	38h	0.998	-1.202	0.257	-0.163	C6	central
MAL13P1.46	hypothetical protein	24h	5h	16h	30h	1.663	-0.931	0.274	-0.177	C2	central
MAL13P1.465	hypothetical protein	19h	40h	12h	26h	2.82	-1.754	0.411	-0.372	C1	subtelomere
MAL13P1.47	mitochondrial ATP synthase delta subunit- putative	25h	9h	17h	4h	2.191	-2.364	0.526	-0.289	C2	central
MAL13P1.470	hypothetical protein	11h	28h	3h	19h	2.63	-2.281	0.313	-0.537	C6	subtelomere
MAL13P1.48	hypothetical protein	24h	41h	17h	28h	1.803	-1.135	0.333	-0.207	C2	central
MAL13P1.485	acyl-coa ligase antigen	32h	13h	24h	38h	2.101	-1.511	0.356	-0.251	C2	subtelomere
MAL13P1.49	hypothetical protein	39h	22h	30h	43h	2.626	-2.684	0.516	-0.241	C3	central
MAL13P1.490	StevoR	17h	39h	11h	24h	2.269	-1.196	0.395	-0.295	C1	subtelomere
MAL13P1.495	RIFIN	17h	5h	11h	24h	1.345	-0.689	0.294	-0.182	C1	subtelomere
MAL13P1.53	hypothetical protein- conserved	9h	39h	45h	26h	1.457	-1.768	0.333	-0.280	C6	central
MAL13P1.54	hypothetical protein- conserved	19h	42h	1h	38h	0.682	-1.105	0.132	-0.165	C6	central
MAL13P1.540	putative hsp protein	32h	41h	26h	38h	0.733	-0.935	0.191	-0.240	C3	central
MAL13P1.55	cytochrome c2 precursor-putative	13h	35h	5h	25h	0.912	-0.912	0.123	-0.139	C6	central
MAL13P1.550	hypothetical protein- conserved	26h	42h	45h	38h	0.861	-1.157	0.154	-0.234	C6	central
MAL13P1.56	m1-family aminopeptidase	15h	33h	3h	26h	1.056	-1.183	0.159	-0.239	C6	central
MAL13P1.59	hypothetical protein	19h	6h	12h	2h	1.177	-1.066	0.314	-0.205	C1	subtelomere
MAL13P1.60	erythrocyte binding antigen 140	42h	26h	34h	8h	3.105	-2.81	0.523	-0.266	C4	subtelomere
MAL13P1.61	hypothetical protein	10h	33h	42h	18h	3.211	-3.526	0.469	-0.596	C6	subtelomere
MAL13P1.63	Plasmodium falciparum asparagine-rich protein	9h	28h	4h	24h	0.375	-0.459	0.085	-0.079	C6	central
MAL13P1.69	septum formation protein MAF homologue- putative	26h	5h	15h	33h	1.021	-0.656	0.127	-0.138	C2	central
MAL13P1.70	hypothetical protein	6h	31h	38h	24h	0.93	-1.252	0.146	-0.145	C5	central
MAL13P1.73	hypothetical protein	20h	41h	11h	34h	1.112	-1.37	0.146	-0.198	C1	central
MAL13P1.74	hypothetical protein	25h	9h	16h	36h	1.872	-1.671	0.367	-0.255	C2	central
MAL13P1.75	hypothetical protein	27h	7h	13h	34h	1.507	-1.48	0.303	-0.237	C1	central
MAL13P1.76	hypothetical protein	12h	41h	44h	35h	0.822	-1.629	0.289	-0.219	C6	central
MAL13P1.78	hypothetical protein	22h	7h	14h	26h	1.697	-1.142	0.344	-0.225	C1	central
MAL13P1.79	hypothetical protein	5h	34h	42h	28h	0.303	-0.532	0.077	-0.076	C6	central
MAL13P1.83	hypothetical protein	22h	41h	44h	37h	0.375	-1.026	0.203	-0.150	C6	central
MAL13P1.87	hypothetical protein	30h	41h	45h	36h	0.566	-1.147	0.184	-0.208	C6	central
MAL13P1.88	hypothetical protein	22h	41h	44h	38h	0.562	-1.154	0.215	-0.181	C6	central
MAL13P1.89	hypothetical protein	24h	9h	15h	38h	1.696	-1.301	0.329	-0.280	C2	central
MAL13P1.90	hypothetical protein	28h	42h	21h	36h	1.365	-0.987	0.143	-0.255	C2	central
MAL13P1.92	40S ribosomal protein S15- putative	11h	41h	45h	35h	0.938	-1.41	0.228	-0.135	C6	central
MAL13P1.94	hypothetical protein	39h	22h	30h	17h	1.712	-1.819	0.354	-0.162	C3	central
MAL13P1.95	ferredoxin	31h	9h	14h	36h	1.629	-1.733	0.280	-0.251	C1	central
MAL13P1.96	chromosome segregation protein- putative	32h	10h	19h	38h	1.736	-1.688	0.287	-0.255	C2	central
PFF1265w	oxidoreductase- short-chain dehydrogenase family- putative	27h	9h	18h	36h	1.477	-1.087	0.250	-0.232	C2	central
PFF1165c	hypothetical protein	28h	8h	18h	37h	1.146	-0.953	0.158	-0.148	C2	central
PFF0940c	cell division cycle protein 48 homologue- putative	33h	1h	28h	41h	0.812	-0.669	0.090	-0.150	C3	central
PFF0885w	60S ribosomal protein L27a- putative	12h	41h	45h	35h	1.061	-1.75	0.275	-0.196	C6	central
PFF0670w	hypothetical protein	34h	15h	24h	9h	2.38	-2.738	0.482	-0.302	C2	central
PFF0185c	hypothetical protein	34h	9h	28h	3h	0.906	-0.647	0.167	-0.115	C3	subtelomere
PFF0225w	DNA helicase- putative	25h	9h	16h	31h	1.296	-1.003	0.240	-0.178	C2	subtelomere
MAL7P1.102	hypothetical protein	32h	12h	19h	5h	1.659	-2.036	0.382	-0.271	C2	central
MAL7P1.104	3'-5' exoribonuclease Csl4 homolog- putative	13h	40h	44h	33h	0.318	-0.617	0.091	-0.090	C6	central
MAL7P1.105	hypothetical protein	8h	32h	41h	16h	0.968	-1.07	0.130	-0.133	C6	central
MAL7P1.111	hypothetical protein	26h	10h	18h	38h	1.62	-1.483	0.389	-0.251	C2	central
MAL7P1.113	DEAD box helicase- putative	11h	38h	43h	30h	1.235	-1.751	0.275	-0.177	C6	central
MAL7P1.114	P36-like protein homologue- putative	30h	9h	16h	38h	1.382	-1.143	0.205	-0.239	C2	central
MAL7P1.118	PelOta protein homologue- putative	7h	42h	45h	38h	0.441	-0.77	0.157	-0.150	C6	central
MAL7P1.119	hypothetical protein	39h	21h	27h	14h	2.955	-3.652	0.649	-0.365	C3	central
MAL7P1.12	erythrocyte membrane-associated antigen	15h	40h	44h	35h	0.694	-1.424	0.258	-0.159	C6	subtelomere
MAL7P1.120	hypothetical protein	6h	39h	43h	32h	0.712	-1.059	0.215	-0.093	C6	central
MAL7P1.122	conserved GTP-binding protein- putative	13h	39h	43h	32h	0.639	-1.009	0.134	-0.149	C6	central
MAL7P1.125	hypothetical protein	41h	21h	28h	3h	1.524	-1.498	0.271	-0.208	C3	central
MAL7P1.126	hypothetical protein	13h	42h	4h	36h	0.75	-1	0.162	-0.155	C6	central
MAL7P1.127	hypothetical protein	32h	13h	43h	38h	0.801	-0.548	0.128	-0.188	C6	central
MAL7P1.13	hypothetical protein	38h	15h	26h	6h	1.57	-1.54	0.228	-0.166	C3	subtelomere
MAL7P1.130	3-demethylubiquinone-9 3-methyltransferase-like protein- putative	42h	13h	36h	3h	1.069	-0.856	0.162	-0.158	C5	central
MAL7P1.131	hypothetical protein	4h	39h	44h	10h	1.166	-0.967	0.291	-0.177	C6	central
MAL7P1.132	hypothetical protein	32h	10h	20h	5h	1.771	-1.742	0.302	-0.236	C2	central
MAL7P1.134	hypothetical protein	9h	41h	45h	36h	0.535	-1.045	0.181	-0.122	C6	central
MAL7P1.137	kelch protein- putative	43h	14h	21h	7h	1.593	-2.066	0.273	-0.322	C2	central
MAL7P1.138	hypothetical protein	32h	42h	45h	38h	0.327	-0.645	0.098	-0.141	C6	central
MAL7P1.139	mago nashi protein homolog- putative	11h	41h	1h	35h	0.635	-0.798	0.116	-0.124	C6	central
MAL7P1.14	hypothetical protein	13h	33h	39h	27h	0.814	-1.372	0.180	-0.193	C5	subtelomere
MAL7P1.144	hypothetical protein- conserved	15h	35h	10h	22h	1.509	-0.772	0.255	-0.273	C1	central
MAL7P1.146	hypothetical protein	31h	42h	26h	38h	0.717	-0.727	0.109	-0.177	C3	central
MAL7P1.147	ubiquitin carboxyl-terminal hydrolase- putative	30h	41h	45h	38h	0.437	-1.031	0.171	-0.189	C6	central
MAL7P1.15	hypothetical protein	13h	38h	43h	26h	1.24	-1.752	0.275	-0.208	C6	subtelomere
MAL7P1.150	cysteine desulfurase- putative	9h	38h	43h	28h	1.37	-2.014	0.334	-0.235	C6	central
MAL7P1.151	modification methylase-like protein- putative	10h	41h	45h	38h	1.056	-1.655	0.299	-0.173	C6	central
MAL7P1.155	hypothetical protein	31h	10h	22h	38h	1.283	-1.011	0.169	-0.197	C2	subtelomere
MAL7P1.157a	hypothetical protein	9h	41h	45h	38h	0.54	-1.175	0.204	-0.161	C6	subtelomere
MAL7P1.159	antioxidant protein- putative	25h	9h	17h	36h	1.234	-0.909	0.253	-0.139	C2	subtelomere
MAL7P1.16	hypothetical protein	10h	40h	44h	32h	0.698	-1.157	0.181	-0.144	C6	subtelomere
MAL7P1.160	hypothetical protein	30h	11h	19h	5h	0.878	-1.074	0.206	-0.175	C2	subtelomere
MAL7P1.164	adapter-related protein- putative	9h	42h	2h	38h	0.582	-0.87	0.164	-0.118	C6	subtelomere
MAL7P1.167	hypothetical protein	39h	13h	22h	4h	1.546	-1.88	0.258	-0.275	C2	subtelomere
MAL7P1.17	hypothetical protein	34h	17h	26h	10h	2.025	-2.392	0.460	-0.241	C3	central
MAL7P1.171	hypothetical protein	13h	35h	41h	21h	2.501	-2.886	0.311	-0.374	C6	subtelomere
MAL7P1.172	hypothetical protein	8h	31h	41h	18h	2.177	-2.502	0.311	-0.378	C6	subtelomere
MAL7P1.175	hypothetical protein	18h	39h	11h	32h	1.269	-1.075	0.201	-0.176	C1	subtelomere
MAL7P1.176	erythrocyte binding antigen	42h	26h	32h	19h	3.766	-4.484	0.701	-0.449	C4	subtelomere
MAL7P1.177	predicted integral membrane protein- conserved in P. falciparum	27h	42h	19h	38h	1.211	-0.879	0.208	-0.238	C2	subtelomere
MAL7P1.20	peptide chain release factor- putative	30h	7h	13h	36h	0.78	-0.5	0.080	-0.145	C1	central
MAL7P1.201	hypothetical protein- conserved	24h	9h	17h	30h	1.624	-0.952	0.297	-0.235	C2	central
MAL7P1.203	hypothetical protein- conserved	32h	10h	17h	5h	1.28	-1.422	0.243	-0.181	C2	central
MAL7P1.204	hypothetical protein	12h	35h	41h	31h	0.427	-0.634	0.083	-0.075	C6	central
MAL7P1.205	hypothetical protein	22h	39h	15h	27h	1.791	-0.846	0.305	-0.295	C2	central
MAL7P1.207	hypothetical protein	33h	13h	20h	6h	1.342	-1.499	0.285	-0.164	C2	central
MAL7P1.208	hypothetical protein	39h	20h	27h	14h	3.045	-3.967	0.706	-0.447	C3	central
MAL7P1.209	hypothetical protein	19h	41h	9h	30h	1.305	-1.357	0.151	-0.176	C1	central
MAL7P1.21	origin recognition complex subunit- putative	32h	11h	18h	5h	1.434	-1.797	0.317	-0.263	C2	central
MAL7P1.219	RIFIN	8h	28h	46h	18h	1.121	-1.257	0.110	-0.217	C6	subtelomere
MAL7P1.225	hypothetical protein- conserved in P. falciparum	16h	2h	10h	22h	3.079	-1.915	0.554	-0.365	C1	subtelomere
MAL7P1.226	RIFIN- pseudogene	43h	27h	36h	5h	1.514	-1.092	0.200	-0.243	C5	subtelomere
MAL7P1.228	Heat Shock 70 KDa Protein- %28HSP70%29	19h	38h	43h	28h	1.281	-2.196	0.327	-0.317	C6	subtelomere
MAL7P1.229	Cytoadherence linked asexual protein	39h	20h	27h	13h	2.791	-3.294	0.566	-0.350	C3	subtelomere
MAL7P1.23	hypothetical protein	26h	9h	16h	38h	1.076	-1.338	0.268	-0.194	C2	central
MAL7P1.24	hypothetical protein- conserved	12h	39h	43h	31h	0.697	-1.273	0.227	-0.125	C6	central
MAL7P1.25	hypothetical protein	22h	6h	13h	28h	1.391	-0.941	0.260	-0.160	C1	central
MAL7P1.26	O-sialoglycoprotein endopeptidase- putative	13h	40h	44h	35h	1.209	-2.253	0.421	-0.204	C6	central
MAL7P1.27	chloroquine resistance transporter- putative	8h	32h	42h	25h	1.405	-1.845	0.191	-0.239	C6	central
MAL7P1.28	hypothetical protein	13h	39h	43h	32h	0.872	-1.558	0.266	-0.164	C6	central
MAL7P1.31	hypothetical protein	14h	41h	45h	37h	1.006	-1.428	0.203	-0.152	C6	central
MAL7P1.320	Ribosomal protein- L37e- putative	12h	40h	45h	33h	1.165	-1.643	0.248	-0.170	C6	central
MAL7P1.33	hypothetical protein	22h	6h	13h	33h	1.672	-1.473	0.346	-0.191	C1	central
MAL7P1.34	hypothetical protein	4h	26h	41h	17h	1.337	-1.416	0.196	-0.259	C6	central
MAL7P1.38	regulator of chromosome condensation protein- putative	14h	38h	9h	32h	0.429	-0.473	0.079	-0.104	C1	central
MAL7P1.50	erythrocyte membrane protein 1 %28PfEMP1%29	11h	37h	5h	18h	1.318	-0.91	0.170	-0.258	C6	central
MAL7P1.58	hypothetical protein- conserved in P. falciparum	17h	1h	11h	24h	3.351	-2.1	0.636	-0.351	C1	central
MAL7P1.66	hypothetical protein	28h	11h	20h	34h	0.851	-0.679	0.166	-0.118	C2	central
MAL7P1.67	hypothetical protein	33h	43h	2h	39h	0.612	-0.682	0.096	-0.172	C6	central
MAL7P1.68	hypothetical protein- conserved	5h	40h	44h	37h	0.703	-1.076	0.255	-0.131	C6	central
MAL7P1.69	calmodulin- putative	27h	13h	19h	10h	0.693	-0.668	0.195	-0.088	C2	central
MAL7P1.7	RESA-like protein	43h	28h	38h	19h	2.758	-3.026	0.545	-0.290	C5	subtelomere
MAL7P1.73	calcium%2Fcalmodulin-dependent protein kinase- putative	32h	16h	25h	39h	1.408	-1.196	0.292	-0.175	C2	central
MAL7P1.74	hypothetical protein- conserved	27h	9h	17h	4h	1.839	-1.775	0.369	-0.237	C2	central
MAL7P1.76	hypothetical protein	8h	37h	43h	16h	1.589	-1.783	0.302	-0.212	C6	central
MAL7P1.77	hypothetical protein	31h	9h	14h	38h	1.708	-1.758	0.291	-0.263	C1	central
MAL7P1.81	eukaryotic translation initiation factor 3 37.28 kDa subunit- putative	12h	40h	44h	32h	0.884	-1.659	0.255	-0.190	C6	central
MAL7P1.83	hypothetical protein	26h	8h	14h	36h	1.298	-1.452	0.289	-0.190	C1	central
MAL7P1.84	hypothetical protein- expressed	41h	15h	34h	46h	1.487	-1.265	0.160	-0.179	C4	central
MAL7P1.86	transcription initiation factor iie- alpha subunit- putative	42h	30h	36h	45h	0.928	-0.542	0.184	-0.098	C5	central
MAL7P1.87	hypothetical protein	34h	13h	22h	6h	1.735	-2.011	0.331	-0.241	C2	central
MAL7P1.88	thioredoxin-like protein	19h	41h	11h	32h	1.63	-1.393	0.238	-0.212	C1	central
MAL7P1.91	exported serine%2Fthreonine protein kinase	27h	10h	19h	5h	1.663	-1.532	0.349	-0.207	C2	central
MAL7P1.93	mitochondrial ribosomal protein S8- putative	32h	8h	13h	2h	0.47	-0.799	0.132	-0.117	C1	central
MAL7P1.95	hypothetical protein	43h	12h	19h	4h	0.861	-1.135	0.205	-0.206	C2	central
MAL8P1.10	hypothetical protein- conserved	22h	41h	44h	36h	0.449	-1.329	0.239	-0.183	C6	subtelomere
MAL8P1.101	hypothetical protein	32h	10h	17h	4h	1.488	-1.586	0.260	-0.210	C2	central
MAL8P1.103	hypothetical protein- conserved	13h	40h	44h	35h	0.556	-0.93	0.163	-0.119	C6	central
MAL8P1.104	hypothetical protein	1h	32h	41h	16h	0.912	-0.739	0.166	-0.116	C6	central
MAL8P1.105	hypothetical protein	13h	41h	45h	36h	0.633	-1.498	0.233	-0.221	C6	central
MAL8P1.106	hypothetical protein	40h	17h	30h	5h	2.053	-1.886	0.278	-0.237	C3	central
MAL8P1.109	hypothetical protein- conserved	41h	18h	34h	10h	2.421	-2.182	0.279	-0.258	C4	central
MAL8P1.11	hypothetical protein	28h	42h	13h	36h	0.576	-0.436	0.086	-0.117	C1	subtelomere
MAL8P1.111	hypothetical protein	5h	41h	44h	38h	0.753	-0.803	0.222	-0.147	C6	central
MAL8P1.113	hypothetical protein	26h	8h	16h	3h	1.588	-1.463	0.299	-0.156	C2	central
MAL8P1.114	hypothetical protein	5h	40h	43h	37h	0.37	-0.59	0.135	-0.066	C6	central
MAL8P1.12	hypothetical protein	39h	22h	28h	44h	1.375	-1.317	0.260	-0.162	C3	subtelomere
MAL8P1.122	hypothetical protein	41h	24h	32h	13h	0.968	-1.458	0.218	-0.230	C4	central
MAL8P1.123	hypothetical protein	31h	43h	11h	38h	0.874	-0.697	0.084	-0.178	C1	central
MAL8P1.124	hypothetical protein	22h	5h	15h	28h	1.364	-0.767	0.226	-0.172	C2	central
MAL8P1.125	tyrosyl-tRNA synthetase- putative	13h	43h	4h	39h	0.431	-0.533	0.104	-0.061	C6	central
MAL8P1.127	hypothetical protein	14h	41h	44h	36h	0.619	-1.053	0.173	-0.128	C6	central
MAL8P1.128	proteasome subunit alpha- putative	31h	43h	14h	38h	1.009	-0.765	0.095	-0.207	C1	central
MAL8P1.13	integral membrane protein- conserved	38h	19h	30h	6h	1.713	-1.694	0.324	-0.229	C3	subtelomere
MAL8P1.131	Gas41 homologue- putative	16h	39h	43h	28h	0.629	-1.139	0.198	-0.115	C6	central
MAL8P1.132	hypothetical protein	8h	38h	45h	14h	1.915	-1.201	0.306	-0.325	C6	central
MAL8P1.133	hypothetical protein- conserved	32h	12h	22h	5h	1.139	-1.15	0.210	-0.172	C2	central
MAL8P1.134	hypothetical protein	34h	18h	27h	4h	1.999	-1.705	0.404	-0.225	C3	central
MAL8P1.135	hypothetical protein	37h	17h	26h	10h	2.293	-2.534	0.454	-0.264	C3	central
MAL8P1.138	hypothetical protein- conserved	32h	13h	22h	5h	1.509	-1.696	0.319	-0.225	C2	central
MAL8P1.139	hypothetical protein	31h	5h	12h	38h	0.805	-0.693	0.118	-0.132	C1	central
MAL8P1.14	hypothetical protein	28h	10h	18h	38h	1.434	-1.383	0.288	-0.226	C2	subtelomere
MAL8P1.140	methionine aminopeptidase- putative	31h	9h	17h	38h	1.164	-1.024	0.180	-0.227	C2	central
MAL8P1.141	hypothetical protein	5h	33h	42h	26h	1.287	-1.809	0.270	-0.216	C6	central
MAL8P1.142	proteasome beta-subunit	31h	43h	26h	38h	0.809	-0.618	0.098	-0.167	C3	central
MAL8P1.143	hypothetical protein	35h	18h	30h	8h	0.648	-0.582	0.123	-0.068	C3	subtelomere
MAL8P1.144	hypothetical protein	42h	28h	36h	46h	1.65	-1.183	0.298	-0.182	C5	subtelomere
MAL8P1.146	hypothetical protein	34h	16h	24h	10h	2.139	-2.758	0.476	-0.330	C2	subtelomere
MAL8P1.15	hypothetical protein	25h	4h	13h	32h	0.797	-0.609	0.112	-0.111	C1	subtelomere
MAL8P1.150	hypothetical protein	40h	22h	28h	16h	2.017	-2.218	0.393	-0.237	C3	subtelomere
MAL8P1.151	hypothetical protein- conserved	40h	22h	28h	44h	0.648	-0.557	0.094	-0.094	C3	subtelomere
MAL8P1.152	hypothetical protein	10h	39h	43h	32h	0.903	-1.246	0.202	-0.139	C6	subtelomere
MAL8P1.153	hypothetical protein	37h	16h	25h	10h	1.714	-1.985	0.356	-0.210	C2	subtelomere
MAL8P1.154	hypothetical protein	7h	36h	43h	28h	0.874	-1.482	0.239	-0.215	C6	subtelomere
MAL8P1.155	hypothetical protein	6h	40h	44h	26h	0.619	-1.094	0.220	-0.163	C6	subtelomere
MAL8P1.156	hypothetical protein	13h	40h	45h	33h	0.757	-1.086	0.153	-0.111	C6	subtelomere
MAL8P1.157	hypothetical protein	25h	41h	13h	35h	1.343	-1.019	0.229	-0.235	C1	subtelomere
MAL8P1.16	hypothetical protein	31h	6h	24h	38h	1.057	-0.465	0.155	-0.152	C2	subtelomere
MAL8P1.160	hypothetical protein	3h	30h	39h	13h	2.1	-2.223	0.326	-0.289	C5	subtelomere
MAL8P1.17	disulfide isomerase precursor- putative	31h	42h	26h	38h	0.61	-0.595	0.104	-0.144	C3	subtelomere
MAL8P1.18	hypothetical protein	27h	9h	17h	36h	1.306	-1.176	0.238	-0.149	C2	central
MAL8P1.19	hypothetical protein- conserved	12h	39h	43h	30h	0.948	-1.789	0.309	-0.176	C6	central
MAL8P1.2	hypothetical protein with DNAJ domain	14h	35h	7h	22h	2.992	-2.092	0.403	-0.450	C6	subtelomere
MAL8P1.20	hypothetical protein	30h	10h	22h	38h	1.27	-0.816	0.197	-0.221	C2	central
MAL8P1.201	hypothetical protein- conserved	4h	17h	44h	10h	0.748	-0.65	0.183	-0.165	C6	central
MAL8P1.202	hypothetical protein	45h	31h	39h	26h	0.795	-1.029	0.160	-0.191	C5	central
MAL8P1.203	hypothetical protein	33h	13h	21h	7h	1.917	-2.18	0.362	-0.273	C2	central
MAL8P1.204	hypothetical protein	5h	22h	44h	13h	1.378	-1.109	0.267	-0.261	C6	subtelomere
MAL8P1.21	hypothetical protein	18h	5h	12h	24h	0.876	-0.713	0.212	-0.110	C1	central
MAL8P1.212	RESA-like pseudogene	15h	41h	45h	38h	0.642	-1.458	0.216	-0.266	C6	subtelomere
MAL8P1.23	ubiquitin-protein ligase 1- putative	10h	40h	44h	34h	0.749	-1.197	0.221	-0.124	C6	central
MAL8P1.24	hypothetical protein	21h	38h	13h	27h	1.602	-0.859	0.273	-0.252	C1	central
MAL8P1.29	hypothetical protein	30h	11h	19h	40h	0.925	-0.922	0.194	-0.091	C2	central
MAL8P1.3	integral membrane protein- conserved in P. falciparum	20h	40h	45h	27h	1.736	-1.91	0.271	-0.356	C6	subtelomere
MAL8P1.32	nucleoside transporter- putative	22h	4h	13h	37h	1.916	-1.491	0.359	-0.226	C1	central
MAL8P1.34	hypothetical protein	26h	8h	14h	36h	1.558	-1.531	0.309	-0.208	C1	central
MAL8P1.35	exonuclease- putative	24h	7h	16h	28h	1.191	-0.887	0.241	-0.162	C2	central
MAL8P1.4	hypothetical protein	6h	31h	39h	18h	2.56	-3.274	0.435	-0.413	C5	subtelomere
MAL8P1.40	RNA-binding protein- putative	13h	40h	44h	22h	0.768	-1.028	0.158	-0.090	C6	central
MAL8P1.41	hypothetical protein	13h	38h	43h	30h	1.473	-2.01	0.261	-0.229	C6	central
MAL8P1.42	hypothetical protein	18h	41h	12h	37h	0.287	-0.373	0.069	-0.080	C1	central
MAL8P1.43	u5 snrnp-specific protein- putative	7h	41h	44h	36h	0.717	-1.28	0.256	-0.133	C6	central
MAL8P1.48	small nuclear ribonucleoprotein- putative	9h	40h	44h	37h	1.058	-1.789	0.336	-0.172	C6	central
MAL8P1.49	hypothetical protein	14h	40h	44h	31h	1.188	-2.276	0.364	-0.244	C6	central
MAL8P1.54	hypothetical protein	32h	18h	25h	38h	1.014	-1.038	0.252	-0.209	C3	central
MAL8P1.55	hypothetical protein	26h	10h	18h	39h	1.103	-1.031	0.261	-0.120	C2	central
MAL8P1.56	hypothetical protein	32h	11h	26h	38h	1.098	-0.686	0.191	-0.158	C3	central
MAL8P1.57	C-13 antigen	6h	28h	33h	22h	0.901	-1.108	0.111	-0.135	C4	central
MAL8P1.58	phosphatidylglycerophosphate synthase	31h	42h	2h	38h	0.32	-0.713	0.119	-0.134	C6	central
MAL8P1.60	hypothetical protein	30h	11h	24h	3h	0.891	-0.664	0.178	-0.114	C2	central
MAL8P1.61	hypothetical protein	33h	13h	22h	6h	1.25	-1.374	0.237	-0.181	C2	central
MAL8P1.62	hypothetical protein- conserved in other Plasmodium species	39h	11h	32h	2h	1.257	-1.101	0.157	-0.184	C4	central
MAL8P1.63	hypothetical protein- conserved	18h	2h	11h	25h	1.604	-0.863	0.284	-0.236	C1	central
MAL8P1.64	hypothetical protein	6h	38h	43h	30h	0.797	-1.032	0.199	-0.114	C6	central
MAL8P1.65	hypothetical protein	5h	41h	44h	36h	0.6	-1.014	0.238	-0.178	C6	central
MAL8P1.67	hypothetical protein- conserved	12h	39h	43h	27h	0.895	-1.527	0.271	-0.140	C6	central
MAL8P1.68	hypothetical protein	45h	27h	39h	5h	1.087	-0.958	0.155	-0.156	C5	central
MAL8P1.70	hypothetical protein	42h	24h	32h	17h	3.328	-3.586	0.544	-0.342	C4	central
MAL8P1.73	hypothetical protein	39h	21h	28h	14h	2.881	-3.19	0.574	-0.314	C3	central
MAL8P1.74	hypothetical protein	25h	8h	17h	36h	1.606	-1.162	0.303	-0.132	C2	central
MAL8P1.75	hypothetical protein	24h	7h	15h	30h	1.413	-0.886	0.248	-0.149	C2	central
MAL8P1.79	hypothetical protein	34h	13h	21h	6h	2.16	-2.556	0.405	-0.321	C2	central
MAL8P1.8	hypothetical protein	33h	17h	26h	4h	1.424	-1.393	0.298	-0.183	C3	subtelomere
MAL8P1.80	hypothetical protein	25h	41h	18h	32h	1.795	-1.426	0.224	-0.273	C2	central
MAL8P1.81	hypothetical protein- conserved	38h	22h	27h	16h	0.927	-2.103	0.363	-0.356	C3	central
MAL8P1.82	hypothetical protein	34h	9h	26h	45h	1.124	-0.865	0.190	-0.163	C3	central
MAL8P1.84	hypothetical protein	32h	15h	24h	38h	1.855	-1.442	0.356	-0.230	C2	central
MAL8P1.86	hypothetical protein	22h	7h	13h	35h	1.936	-1.875	0.454	-0.247	C1	central
MAL8P1.88	hypothetical protein	43h	30h	38h	21h	2.649	-3.022	0.588	-0.286	C5	central
MAL8P1.9	u6 snRNA-associated sm-like protein- putative	30h	42h	46h	38h	0.627	-1.043	0.122	-0.192	C6	subtelomere
MAL8P1.91	hypothetical protein	43h	21h	27h	4h	1.491	-1.818	0.299	-0.224	C3	central
MAL8P1.92	ATPase- putative	3h	33h	42h	28h	1.17	-1.728	0.282	-0.193	C6	central
MAL8P1.95	hypothetical protein	17h	34h	41h	27h	1.363	-1.917	0.227	-0.322	C6	central
MAL8P1.96	hypothetical protein	31h	9h	14h	38h	1.117	-1.113	0.194	-0.214	C1	central
MAL8P1.98	hypothetical protein	28h	41h	43h	37h	0.81	-0.655	0.125	-0.175	C6	central
MAL8P1.99	hypothetical protein	27h	8h	14h	36h	1.516	-1.368	0.269	-0.248	C1	central
PF07_0003	RIFIN	1h	33h	41h	16h	1.23	-1.122	0.239	-0.193	C6	subtelomere
PF07_0004	hypothetical protein	44h	28h	38h	19h	2.893	-3.41	0.589	-0.311	C5	subtelomere
PF07_0005	lysophospholipases-like protein- putative	44h	28h	35h	22h	2.007	-3.173	0.448	-0.365	C4	subtelomere
PF07_0006	starp antigen	6h	30h	39h	19h	2.732	-3.386	0.381	-0.463	C5	subtelomere
PF07_0007	hypothetical protein	13h	38h	47h	20h	2.294	-2.189	0.288	-0.334	C6	subtelomere
PF07_0008	hypothetical protein	13h	39h	46h	21h	2.347	-2.24	0.288	-0.337	C6	subtelomere
PF07_0010	hypothetical protein	28h	42h	22h	36h	0.808	-0.554	0.105	-0.137	C2	subtelomere
PF07_0011	hypothetical protein- conserved	43h	30h	38h	11h	1.872	-1.81	0.423	-0.271	C5	subtelomere
PF07_0012	hypothetical protein	31h	9h	15h	38h	1.656	-1.729	0.260	-0.245	C2	subtelomere
PF07_0013	hypothetical protein	26h	11h	19h	4h	0.536	-0.577	0.139	-0.105	C2	subtelomere
PF07_0015	hypothetical protein	15h	39h	5h	31h	1.543	-1.745	0.185	-0.211	C6	central
PF07_0018	hypothetical protein	31h	41h	44h	38h	0.623	-0.803	0.157	-0.196	C6	central
PF07_0019	hypothetical protein	40h	14h	33h	7h	1.822	-1.816	0.217	-0.245	C4	central
PF07_0020	hypothetical protein	10h	40h	43h	33h	0.746	-1.395	0.246	-0.200	C6	central
PF07_0021	hypothetical protein	33h	17h	26h	5h	2.005	-1.945	0.424	-0.209	C3	central
PF07_0023	DNA replication licensing factor mcm7 homologue- putative	32h	11h	21h	5h	1.525	-1.43	0.250	-0.172	C2	central
PF07_0024	hypothetical protein	5h	22h	28h	16h	0.73	-1.214	0.157	-0.214	C3	central
PF07_0027	DNA-directed RNA polymerase 2 8.2 kDa polypeptide- putative	9h	38h	43h	30h	1.297	-1.791	0.297	-0.180	C6	central
PF07_0028	hypothetical protein	46h	33h	40h	17h	0.574	-0.867	0.173	-0.097	C6	central
PF07_0029	heat shock protein 86	15h	38h	42h	30h	0.842	-1.429	0.230	-0.167	C6	central
PF07_0032	Cg8 protein	32h	13h	24h	4h	0.755	-0.839	0.158	-0.117	C2	central
PF07_0033	Cg4 protein	15h	40h	43h	33h	0.965	-1.585	0.231	-0.198	C6	central
PF07_0034	Cg3 protein	28h	41h	45h	38h	0.862	-1.128	0.226	-0.211	C6	central
PF07_0035	cg1 protein	32h	10h	21h	38h	1.155	-0.904	0.138	-0.199	C2	central
PF07_0036	Cg6 protein	30h	42h	1h	38h	0.966	-0.959	0.126	-0.228	C2	central
PF07_0038	Cg7 protein	25h	42h	12h	37h	0.698	-0.899	0.097	-0.166	C1	central
PF07_0039	hypothetical protein	26h	9h	16h	38h	1.358	-1.526	0.308	-0.221	C2	central
PF07_0040	lysophospholipase-like protein- putative	33h	18h	26h	12h	0.957	-1.074	0.212	-0.182	C3	central
PF07_0042	hypothetical protein	31h	8h	22h	38h	1.33	-1.032	0.152	-0.179	C2	central
PF07_0043	60S ribosomal protein L34-a- putative	12h	40h	45h	32h	1.333	-1.786	0.262	-0.187	C6	central
PF07_0044	hypothetical protein	7h	39h	44h	27h	1.425	-1.802	0.361	-0.176	C6	central
PF07_0046	50S ribosomal protein L1- putative	11h	41h	44h	35h	0.57	-1.237	0.186	-0.185	C6	central
PF07_0047	cell division cycle ATPase- putative	24h	7h	13h	32h	1.133	-1.001	0.240	-0.176	C1	central
PF07_0053	hypothetical protein	14h	41h	44h	35h	0.769	-1.368	0.200	-0.182	C6	central
PF07_0054	histone h2b- putative	38h	18h	26h	11h	0.848	-1.144	0.181	-0.145	C3	central
PF07_0056	hypothetical protein	42h	25h	32h	15h	0.384	-0.494	0.072	-0.050	C4	central
PF07_0057	transcription elongation factor s-ii- putative	27h	41h	44h	38h	0.435	-1.002	0.169	-0.197	C6	central
PF07_0058	hypothetical protein	3h	41h	43h	36h	0.43	-1.201	0.271	-0.209	C6	central
PF07_0059	4-nitrophenylphosphatase- putative	9h	41h	2h	13h	1.377	-1.308	0.278	-0.136	C6	central
PF07_0061	hypothetical protein	32h	13h	22h	5h	1.655	-1.853	0.353	-0.194	C2	central
PF07_0062	GTP-binding translation elongation factor tu family protein- putative	27h	10h	18h	38h	1.743	-1.517	0.354	-0.232	C2	central
PF07_0063	hypothetical protein	27h	10h	18h	38h	1.243	-1.095	0.270	-0.171	C2	central
PF07_0064	hypothetical protein	31h	9h	14h	38h	1.675	-1.654	0.294	-0.292	C1	central
PF07_0065	zinc transporter- putative	30h	10h	18h	38h	1.924	-2.002	0.416	-0.288	C2	central
PF07_0066	hypothetical protein	13h	40h	44h	34h	0.717	-1.33	0.217	-0.165	C6	central
PF07_0067	hypothetical protein	7h	37h	43h	28h	0.977	-1.917	0.288	-0.258	C6	central
PF07_0068	cysteine desulfurase- putative	24h	8h	16h	38h	1.395	-1.017	0.268	-0.245	C2	central
PF07_0069	hypothetical protein	41h	7h	13h	46h	0.358	-0.45	0.067	-0.103	C1	central
PF07_0071	queuine tRNA-ribosyltransferase%3B putative	16h	32h	39h	26h	0.85	-1.111	0.100	-0.220	C5	central
PF07_0072	calmodulin-domain protein kinase- putative	41h	17h	26h	1h	2.21	-2.099	0.257	-0.240	C3	central
PF07_0073	seryl-tRNA synthetase- putative	12h	42h	46h	38h	0.409	-0.908	0.139	-0.174	C6	central
PF07_0075	hypothetical protein- expressed	24h	7h	14h	32h	1.302	-0.925	0.221	-0.169	C1	central
PF07_0076	hypothetical protein	41h	20h	27h	13h	1.819	-2.241	0.367	-0.215	C3	central
PF07_0077	hypothetical protein	12h	40h	45h	32h	0.787	-1.154	0.144	-0.162	C6	central
PF07_0078	hypothetical protein- conserved	35h	12h	18h	40h	1.393	-1.358	0.231	-0.182	C2	central
PF07_0079	60S ribosomal protein L11a- putative	13h	40h	45h	33h	1.409	-1.857	0.261	-0.196	C6	central
PF07_0080	40S ribosomal protein S10- putative	10h	41h	46h	36h	1.116	-1.562	0.269	-0.148	C6	central
PF07_0082	hypothetical protein	30h	41h	45h	38h	0.374	-0.786	0.137	-0.148	C6	central
PF07_0083	hypothetical protein- conserved	11h	38h	45h	18h	1.159	-1.142	0.158	-0.173	C6	central
PF07_0084	hypothetical protein	10h	37h	4h	31h	0.847	-1.024	0.112	-0.144	C6	central
PF07_0085	ferrodoxin reductase-like protein	17h	38h	10h	32h	0.624	-0.722	0.128	-0.177	C1	central
PF07_0086	hypothetical protein	31h	43h	12h	38h	0.709	-0.55	0.078	-0.143	C1	central
PF07_0087	hypothetical protein	30h	7h	13h	36h	1.614	-1.888	0.371	-0.269	C1	central
PF07_0088	40S ribosomal protein S5- putative	13h	41h	45h	35h	1.333	-1.84	0.277	-0.207	C6	central
PF07_0090	hypothetical protein	13h	34h	40h	31h	0.391	-0.521	0.073	-0.068	C6	central
PF07_0091	cell cycle control protein cwf15 homologue	22h	41h	45h	28h	0.434	-0.798	0.144	-0.090	C6	central
PF07_0092	hypothetical protein- conserved	10h	38h	44h	28h	0.708	-0.862	0.141	-0.081	C6	central
PF07_0093	hypothetical protein	38h	17h	30h	42h	0.928	-0.658	0.123	-0.119	C3	central
PF07_0095	hypothetical protein- conserved	13h	40h	43h	32h	0.588	-1.164	0.172	-0.173	C6	central
PF07_0096	hypothetical protein	10h	27h	41h	18h	1.881	-2.187	0.277	-0.497	C6	central
PF07_0097	hypothetical protein	9h	37h	43h	30h	0.921	-1.5	0.223	-0.187	C6	central
PF07_0098	dynactin 4- putative	9h	40h	44h	33h	1.045	-1.459	0.270	-0.137	C6	central
PF07_0100	hypothetical protein	22h	41h	14h	35h	1.146	-0.86	0.182	-0.148	C1	central
PF07_0101	hypothetical protein	35h	11h	19h	4h	1.423	-1.739	0.267	-0.230	C2	central
PF07_0102	hypothetical protein	25h	42h	3h	34h	0.947	-1.325	0.147	-0.194	C6	central
PF07_0104	kinesin-like protein- putative	42h	24h	32h	17h	3.22	-3.789	0.554	-0.369	C4	central
PF07_0105	exonuclease i- putative	32h	9h	14h	3h	1.293	-1.385	0.170	-0.199	C1	central
PF07_0106	hypothetical protein	11h	32h	39h	25h	1.374	-1.818	0.168	-0.284	C5	central
PF07_0107	hypothetical protein	6h	33h	43h	14h	1.626	-1.565	0.290	-0.198	C6	central
PF07_0108	hypothetical protein	28h	10h	19h	38h	1.338	-1.263	0.258	-0.178	C2	central
PF07_0111	hypothetical protein	28h	7h	13h	37h	0.988	-0.725	0.129	-0.177	C1	central
PF07_0112	proteasome subunit alpha type 5- putative	31h	44h	20h	39h	0.96	-0.835	0.095	-0.196	C2	central
PF07_0113	hypothetical protein	26h	10h	18h	38h	1.084	-0.904	0.229	-0.145	C2	central
PF07_0115	integral membrane protein- putative	17h	42h	9h	36h	0.675	-0.974	0.118	-0.168	C1	central
PF07_0116	hypothetical protein	8h	25h	46h	15h	1.116	-0.696	0.188	-0.189	C6	central
PF07_0117	eukaryotic translation initiation factor 2 alpha subunit- putative	10h	41h	2h	32h	0.567	-0.718	0.126	-0.079	C6	central
PF07_0118	hypothetical protein	28h	10h	18h	38h	1.673	-1.691	0.346	-0.236	C2	central
PF07_0120	hypothetical protein	30h	6h	22h	37h	1.206	-0.755	0.157	-0.149	C2	subtelomere
PF07_0121	hypothetical protein- conserved	7h	35h	42h	28h	0.888	-1.697	0.248	-0.224	C6	subtelomere
PF07_0122	hypothetical protein- conserved	11h	35h	43h	28h	1.137	-1.809	0.227	-0.236	C6	subtelomere
PF07_0123	mRNA %28N6-adenosine%29-methyltransferase- putative	15h	38h	42h	30h	0.641	-1.103	0.173	-0.127	C6	subtelomere
PF07_0125	hypothetical protein- conserved	21h	3h	16h	26h	0.698	-0.526	0.121	-0.141	C2	subtelomere
PF07_0126	hypothetical protein	8h	32h	38h	26h	0.874	-1.772	0.283	-0.253	C5	subtelomere
PF07_0127	hypothetical protein	41h	25h	33h	44h	2.502	-2.04	0.414	-0.255	C4	subtelomere
PF07_0129	ATP-dept. acyl-coa synthetase	24h	7h	13h	36h	1.716	-1.872	0.396	-0.264	C1	subtelomere
PF07_0132	RIFIN	28h	8h	13h	36h	0.996	-0.894	0.178	-0.186	C1	subtelomere
PF08_0002	hypothetical protein- conserved in P. falciparum	12h	34h	6h	18h	0.858	-0.63	0.106	-0.164	C6	subtelomere
PF08_0003	tryptophan%2Fthreonine-rich antigen	4h	28h	36h	22h	2.699	-4.051	0.562	-0.437	C5	subtelomere
PF08_0006	prohibitin- putative	19h	46h	12h	26h	2.014	-1.231	0.313	-0.262	C1	subtelomere
PF08_0008	hypothetical protein	41h	26h	33h	11h	3.289	-3.842	0.667	-0.340	C4	subtelomere
PF08_0009	translation initiation factor EIF-2b alpha subunit- putative	32h	11h	19h	5h	1.62	-1.725	0.306	-0.239	C2	subtelomere
PF08_0010	hypothetical protein	31h	42h	11h	36h	0.855	-0.762	0.098	-0.201	C1	subtelomere
PF08_0011	leucine - tRNA ligase	22h	6h	13h	35h	1.391	-1.375	0.323	-0.160	C1	subtelomere
PF08_0012	hypothetical protein	32h	19h	2h	13h	0.526	-0.521	0.142	-0.154	C6	subtelomere
PF08_0014	plastid 50S ribosomal protein- putative	30h	9h	17h	38h	1.566	-1.618	0.310	-0.240	C2	central
PF08_0018	translation initiation factor-like protein	24h	42h	13h	35h	1.111	-0.91	0.178	-0.170	C1	central
PF08_0019	guanine nucleotide-binding protein- putative	13h	40h	44h	33h	1.191	-1.781	0.249	-0.209	C6	central
PF08_0020	hypothetical protein	32h	42h	45h	38h	0.708	-0.974	0.130	-0.237	C6	central
PF08_0021	hypothetical protein	32h	9h	15h	38h	1.359	-1.412	0.226	-0.223	C2	central
PF08_0022	hypothetical protein- conserved in P. falciparum	32h	10h	26h	5h	1.086	-0.983	0.176	-0.207	C3	central
PF08_0026	hypothetical protein	7h	35h	42h	30h	1.189	-1.928	0.290	-0.232	C6	central
PF08_0028	hypothetical protein	7h	38h	43h	31h	0.544	-0.716	0.131	-0.084	C6	central
PF08_0029	hypothetical protein	22h	5h	13h	34h	2.25	-1.702	0.436	-0.252	C1	central
PF08_0030	hypothetical protein	13h	39h	43h	18h	0.697	-0.84	0.151	-0.146	C6	central
PF08_0031	oxoglutarate%2Fmalate translocator protein- putative	30h	6h	13h	38h	1.143	-1.007	0.225	-0.250	C1	central
PF08_0034	histone acetyltransferase Gcn5- putative	16h	40h	11h	34h	0.536	-0.614	0.122	-0.119	C1	central
PF08_0036	transport protein	5h	22h	27h	14h	0.683	-0.996	0.130	-0.181	C3	central
PF08_0037	hypothetical protein	14h	40h	44h	32h	1.02	-1.596	0.230	-0.174	C6	central
PF08_0038	hypothetical protein	27h	9h	18h	37h	1.266	-0.896	0.210	-0.191	C2	central
PF08_0039	ribosomal protein- putative	13h	40h	44h	34h	1.07	-1.593	0.238	-0.181	C6	central
PF08_0042	ATP-dependent RNA helicase prh1- putative	9h	35h	43h	19h	1.028	-1.316	0.206	-0.134	C6	central
PF08_0044	protein kinase	6h	28h	43h	14h	1.42	-1.209	0.173	-0.235	C6	central
PF08_0045	2-oxoglutarate dehydrogenase e1 component	30h	10h	19h	38h	1.511	-1.428	0.288	-0.205	C2	central
PF08_0046	hypothetical protein	26h	11h	18h	5h	0.907	-0.809	0.214	-0.175	C2	central
PF08_0047	hypothetical protein	6h	28h	34h	14h	1.012	-1.212	0.126	-0.137	C4	central
PF08_0048	ATP-dependant helicase- putative	13h	41h	44h	37h	0.813	-1.515	0.271	-0.196	C6	central
PF08_0051	hypothetical protein	24h	7h	15h	28h	1.277	-0.768	0.233	-0.176	C2	central
PF08_0054	heat shock 70 kDa protein	13h	36h	42h	31h	0.539	-1.105	0.174	-0.141	C6	central
PF08_0055	u3 small nucleolar ribonucleoprotein protein	8h	33h	42h	25h	1.71	-2.21	0.287	-0.239	C6	central
PF08_0056	zinc finger protein- putative	44h	25h	38h	17h	1.02	-1.154	0.205	-0.178	C5	central
PF08_0057	hypothetical protein	35h	13h	20h	6h	1.434	-1.769	0.275	-0.233	C2	central
PF08_0060	asparagine-rich antigen	16h	2h	10h	20h	2.006	-1.58	0.438	-0.255	C1	central
PF08_0061	hypothetical protein	4h	16h	45h	10h	0.538	-0.547	0.086	-0.147	C6	central
PF08_0063	hypothetical protein	22h	7h	13h	34h	1.879	-1.833	0.439	-0.236	C1	central
PF08_0064	hypothetical protein- conserved	32h	14h	24h	39h	1.759	-1.462	0.319	-0.192	C2	central
PF08_0065	hypothetical protein- conserved	9h	33h	43h	25h	1.296	-1.628	0.206	-0.184	C6	central
PF08_0067	hypothetical protein	30h	9h	15h	38h	1.247	-1.189	0.248	-0.273	C2	central
PF08_0069	importin beta- putative	9h	41h	45h	26h	0.58	-0.888	0.168	-0.090	C6	central
PF08_0070	hypothetical protein	43h	33h	40h	3h	0.72	-0.798	0.213	-0.180	C6	central
PF08_0071	Fe-superoxide dismutase	30h	42h	45h	38h	0.684	-0.662	0.082	-0.169	C6	central
PF08_0072	hypothetical protein	43h	31h	39h	2h	2.507	-1.843	0.560	-0.349	C5	central
PF08_0074	hypothetical protein- conserved	14h	39h	43h	32h	0.626	-1.344	0.225	-0.179	C6	central
PF08_0075	60S ribosomal protein L13- putative	11h	40h	44h	34h	1.095	-1.784	0.291	-0.180	C6	central
PF08_0076	40S ribosomal protein S16- putative	10h	41h	47h	26h	1.294	-1.677	0.290	-0.143	C6	central
PF08_0078	hypothetical protein	22h	8h	14h	2h	0.698	-0.784	0.172	-0.159	C1	central
PF08_0079	hypothetical protein	11h	41h	44h	33h	0.828	-1.477	0.223	-0.198	C6	central
PF08_0080	hypothetical protein	25h	8h	16h	36h	1.62	-1.512	0.327	-0.165	C2	central
PF08_0081	hypothetical protein	10h	35h	43h	27h	1.174	-1.746	0.262	-0.192	C6	central
PF08_0082	hypothetical protein	36h	21h	30h	6h	1.931	-1.839	0.404	-0.219	C3	central
PF08_0083	hypothetical protein	45h	30h	38h	19h	1.367	-1.536	0.286	-0.127	C5	central
PF08_0084	hypothetical protein	24h	41h	43h	36h	0.867	-1.703	0.340	-0.264	C6	central
PF08_0085	ubiquitin-conjugating enzyme- putative	28h	41h	45h	38h	0.631	-1.233	0.241	-0.226	C6	central
PF08_0087	importin alpha- putative	24h	41h	45h	36h	0.556	-1.218	0.173	-0.182	C6	central
PF08_0088	hypothetical protein	2h	24h	42h	17h	0.39	-0.413	0.069	-0.086	C6	central
PF08_0089	hypothetical protein	30h	42h	45h	38h	0.693	-0.858	0.104	-0.189	C6	central
PF08_0091	hypothetical protein	38h	22h	32h	42h	1.393	-0.773	0.229	-0.224	C4	central
PF08_0092	hypothetical protein	4h	38h	43h	28h	0.611	-1.309	0.228	-0.168	C6	central
PF08_0093	hypothetical protein	32h	12h	19h	38h	1.316	-1.318	0.257	-0.210	C2	central
PF08_0094	cullin-like protein- putative	33h	13h	20h	5h	1.536	-1.844	0.329	-0.240	C2	central
PF08_0095	dihydropteroate synthetase	20h	41h	10h	32h	1.441	-1.256	0.222	-0.214	C1	central
PF08_0096	RNA helicase- putative	21h	40h	44h	28h	1.248	-1.795	0.266	-0.237	C6	central
PF08_0098	abc transporter- putative	24h	7h	14h	34h	1.575	-1.041	0.270	-0.213	C1	central
PF08_0099	hypothetical protein- conserved	16h	42h	1h	38h	0.991	-1.784	0.294	-0.239	C6	central
PF08_0101	hypothetical protein	25h	10h	17h	4h	0.848	-1.575	0.317	-0.239	C2	central
PF08_0102	asparagine-rich antigen Pfa55-14	11h	41h	45h	37h	0.814	-1.311	0.222	-0.137	C6	central
PF08_0107	erythrocyte membrane protein 1 %28PfEMP1%29	44h	24h	41h	4h	1.109	-0.848	0.161	-0.205	C6	central
PF08_0108	pepsinogen- putative	42h	25h	32h	18h	3.53	-4.303	0.667	-0.453	C4	central
PF08_0111	hypothetical protein	11h	40h	45h	32h	0.679	-0.889	0.123	-0.108	C6	central
PF08_0113	vacuolar proton-translocating ATPase subunit A- putative	42h	25h	38h	18h	1.019	-0.992	0.196	-0.133	C5	central
PF08_0114	hypothetical protein	7h	41h	44h	37h	0.541	-1.022	0.214	-0.160	C6	central
PF08_0115	hypothetical protein	42h	26h	38h	46h	1.06	-0.665	0.201	-0.129	C5	central
PF08_0116	hypothetical protein	11h	42h	2h	38h	0.436	-0.938	0.153	-0.148	C6	central
PF08_0118	hypothetical protein	42h	24h	36h	3h	2.514	-1.838	0.375	-0.271	C5	central
PF08_0120	hypothetical protein	3h	28h	36h	21h	0.464	-0.677	0.097	-0.068	C5	central
PF08_0121	peptidyl-prolyl cis-trans isomerase precursor	8h	39h	45h	13h	1.264	-1.252	0.254	-0.166	C6	central
PF08_0123	hypothetical protein	13h	40h	43h	34h	0.45	-1.003	0.198	-0.109	C6	central
PF08_0124	hypothetical protein	3h	38h	43h	30h	0.416	-0.84	0.156	-0.106	C6	central
PF08_0125	tubulin gamma chain	31h	9h	14h	38h	1.241	-1.388	0.252	-0.204	C1	central
PF08_0126	DNA repair protein rad54- putative	32h	12h	19h	39h	1.444	-1.451	0.271	-0.187	C2	subtelomere
PF08_0129	protein phosphatase- putative	39h	19h	27h	4h	2.285	-2.45	0.428	-0.251	C3	subtelomere
PF08_0130	wd repeat protein- putative	12h	33h	41h	26h	1.044	-1.446	0.148	-0.207	C6	subtelomere
PF08_0131	1-cys peroxidoxin	25h	7h	14h	37h	2.129	-2.014	0.430	-0.251	C1	subtelomere
PF08_0132	glutamate dehydrogenase- putative	18h	4h	11h	34h	1.607	-1.19	0.347	-0.189	C1	subtelomere
PF08_0137	hypothetical protein	3h	32h	40h	26h	1.274	-2.537	0.337	-0.370	C6	subtelomere
PF08_0142	erythrocyte membrane protein 1 %28PfEMP1%29	38h	14h	22h	9h	1.892	-2.428	0.389	-0.270	C2	subtelomere
PF10_0006	RIFIN	16h	41h	11h	22h	2.238	-1.946	0.339	-0.343	C1	subtelomere
PF10_0009	pseudogene- stevor- putative	17h	2h	10h	24h	3.64	-2.198	0.666	-0.397	C1	subtelomere
PF10_0012	erythrocyte membrane protein 1 %28PfEMP1%29 pseudogene	35h	21h	30h	40h	0.973	-0.963	0.216	-0.103	C3	subtelomere
PF10_0013	hypothetical protein	17h	45h	10h	33h	2.614	-1.82	0.462	-0.279	C1	subtelomere
PF10_0015	acyl CoA binding protein- putative	3h	32h	42h	11h	2.216	-2.163	0.321	-0.329	C6	subtelomere
PF10_0016	acyl CoA binding protein- putative	22h	6h	13h	35h	2.284	-2.185	0.515	-0.286	C1	subtelomere
PF10_0017	hypothetical protein	10h	39h	44h	15h	1.518	-1.621	0.270	-0.272	C6	subtelomere
PF10_0019	early transcribed membrane protein	10h	32h	39h	20h	2.759	-3.777	0.506	-0.569	C6	subtelomere
PF10_0020	hypothetical protein	34h	13h	19h	7h	2.224	-2.696	0.476	-0.339	C2	subtelomere
PF10_0021	hypothetical protein	6h	22h	45h	13h	1.391	-1.068	0.223	-0.287	C6	subtelomere
PF10_0022	hypothetical protein	5h	19h	45h	12h	1.796	-1.562	0.242	-0.408	C6	subtelomere
PF10_0023	hypothetical protein	5h	31h	38h	12h	2.002	-2.473	0.338	-0.278	C5	subtelomere
PF10_0025	PF70 protein	3h	31h	38h	13h	2.15	-2.899	0.513	-0.324	C5	subtelomere
PF10_0026	hypothetical protein	21h	39h	42h	33h	0.543	-1.065	0.207	-0.162	C6	subtelomere
PF10_0028	hypothetical protein- conserved	4h	39h	43h	33h	0.706	-0.936	0.223	-0.104	C6	subtelomere
PF10_0029	hypothetical protein	13h	42h	4h	36h	0.91	-1.29	0.182	-0.222	C6	subtelomere
PF10_0030	hypothetical protein	31h	41h	44h	36h	0.899	-0.893	0.137	-0.237	C6	subtelomere
PF10_0031	hypothetical protein	31h	41h	44h	36h	0.831	-0.991	0.157	-0.237	C6	subtelomere
PF10_0032	hypothetical protein	28h	41h	14h	36h	1.639	-1.217	0.215	-0.357	C1	subtelomere
PF10_0033	hypothetical protein	7h	19h	26h	13h	0.626	-0.751	0.186	-0.185	C3	subtelomere
PF10_0034	hypothetical protein	37h	14h	22h	6h	1.243	-1.463	0.215	-0.182	C2	subtelomere
PF10_0035	hypothetical protein	24h	6h	13h	33h	1.041	-0.945	0.206	-0.114	C1	subtelomere
PF10_0037	hypothetical protein	40h	22h	30h	1h	1.766	-1.431	0.290	-0.202	C3	subtelomere
PF10_0038	ribosomal protein S20e- putative	10h	41h	2h	25h	1.35	-1.437	0.278	-0.154	C6	subtelomere
PF10_0039	hypothetical protein	41h	24h	32h	18h	3.288	-3.898	0.644	-0.367	C4	subtelomere
PF10_0041	U5 small nuclear ribonuclear protein- putative	13h	40h	45h	33h	0.911	-1.325	0.189	-0.150	C6	subtelomere
PF10_0043	ribosomal protein L13- putative	12h	41h	2h	18h	1.309	-1.423	0.226	-0.133	C6	subtelomere
PF10_0045	hypothetical protein	32h	8h	13h	38h	1.333	-1.109	0.149	-0.185	C1	subtelomere
PF10_0047	hypothetical protein	19h	4h	11h	33h	1.677	-1.292	0.354	-0.234	C1	subtelomere
PF10_0048	hypothetical protein	35h	13h	19h	6h	1.699	-2.128	0.350	-0.280	C2	subtelomere
PF10_0050	hypothetical protein	31h	10h	21h	38h	1.795	-1.551	0.244	-0.288	C2	subtelomere
PF10_0051	ADP%2FATP carrier protein- putative	30h	42h	12h	38h	0.612	-0.897	0.087	-0.188	C1	subtelomere
PF10_0052	hypothetical protein	25h	9h	16h	38h	1.785	-1.685	0.382	-0.234	C2	subtelomere
PF10_0053	tRNA ligase- putative	10h	39h	43h	33h	0.433	-0.735	0.142	-0.086	C6	subtelomere
PF10_0054	hypothetical protein	15h	38h	43h	28h	0.741	-1.515	0.273	-0.162	C6	subtelomere
PF10_0057	regulator of nonsense transcripts- putative	31h	7h	13h	36h	1.308	-1.189	0.242	-0.252	C1	central
PF10_0058	hypothetical protein	17h	39h	9h	31h	0.626	-0.664	0.078	-0.098	C1	central
PF10_0059	hypothetical protein	38h	21h	30h	7h	2.15	-2.094	0.433	-0.236	C3	central
PF10_0060	hypothetical protein	31h	12h	20h	38h	1.466	-1.333	0.287	-0.200	C2	central
PF10_0061	hypothetical protein	42h	24h	30h	4h	1.479	-1.643	0.297	-0.236	C3	central
PF10_0063	hypothetical protein	12h	40h	44h	34h	0.579	-0.949	0.159	-0.090	C6	central
PF10_0064	hypothetical protein	24h	6h	15h	28h	1.344	-0.944	0.248	-0.133	C1	central
PF10_0065	hypothetical protein	24h	8h	14h	37h	1.67	-1.326	0.323	-0.222	C1	central
PF10_0066	hypothetical protein	24h	46h	16h	30h	1.093	-0.693	0.124	-0.172	C2	central
PF10_0068	hypothetical protein	10h	36h	43h	31h	0.879	-1.435	0.216	-0.166	C6	central
PF10_0069	hypothetical protein	32h	12h	22h	38h	1.144	-0.869	0.181	-0.155	C2	central
PF10_0070	hypothetical protein	26h	8h	13h	33h	0.664	-0.621	0.154	-0.138	C1	central
PF10_0073	hypothetical protein	26h	41h	43h	35h	0.36	-0.935	0.182	-0.147	C6	central
PF10_0074	hypothetical protein	2h	39h	43h	32h	0.402	-0.493	0.129	-0.099	C6	central
PF10_0075	asparagine-rich antigen	19h	5h	12h	37h	1.458	-1.427	0.370	-0.214	C1	central
PF10_0077	eukaryotic translation initiation factor 3 subunit 7- putative	14h	41h	45h	37h	0.822	-1.226	0.185	-0.116	C6	central
PF10_0078	hypothetical protein	31h	42h	2h	38h	0.411	-0.618	0.076	-0.130	C6	central
PF10_0080	endonuclease- putative	33h	15h	25h	39h	0.963	-0.814	0.158	-0.141	C2	central
PF10_0082	hypothetical protein	34h	19h	27h	12h	0.598	-0.638	0.126	-0.119	C3	central
PF10_0083	hypothetical protein	42h	24h	39h	18h	0.655	-0.625	0.141	-0.130	C5	central
PF10_0084	tubulin beta chain- putative	32h	10h	18h	39h	1.541	-1.809	0.372	-0.231	C2	central
PF10_0085	nucleolar protein NOP5- putative	10h	34h	41h	30h	1.104	-1.684	0.238	-0.159	C6	central
PF10_0086	adenylate kinase- putative	14h	40h	43h	33h	0.428	-0.856	0.125	-0.147	C6	central
PF10_0087	diphthine synthase	9h	34h	45h	26h	0.94	-1.061	0.166	-0.160	C6	central
PF10_0089	hypothetical protein	9h	38h	43h	18h	1.046	-1.439	0.271	-0.127	C6	central
PF10_0090	hypothetical protein	30h	41h	45h	38h	0.503	-0.89	0.197	-0.186	C6	central
PF10_0091	hypothetical protein	10h	41h	45h	38h	0.492	-1.264	0.216	-0.184	C6	central
PF10_0093	hypothetical protein	22h	42h	13h	32h	1.704	-1.256	0.239	-0.201	C1	central
PF10_0094	hypothetical protein	39h	20h	27h	13h	2.146	-2.619	0.449	-0.249	C3	central
PF10_0095	hypothetical protein	10h	38h	43h	30h	0.745	-1.185	0.208	-0.108	C6	central
PF10_0097	hypothetical protein	1h	14h	42h	5h	0.573	-0.443	0.129	-0.121	C6	central
PF10_0098	hypothetical protein	46h	32h	40h	10h	1.297	-0.88	0.225	-0.150	C6	central
PF10_0099	hypothetical protein	11h	38h	43h	30h	0.843	-1.549	0.248	-0.185	C6	central
PF10_0100	hypothetical protein	42h	22h	27h	15h	2.12	-2.72	0.297	-0.359	C3	central
PF10_0103	eukaryotic translation initiation factor 2- beta- putative	12h	41h	47h	36h	0.887	-1.349	0.209	-0.137	C6	central
PF10_0105	hypothetical protein	25h	9h	15h	36h	1.624	-1.235	0.300	-0.283	C2	central
PF10_0106	hypothetical protein	27h	42h	13h	36h	0.88	-0.894	0.124	-0.204	C1	central
PF10_0107	hypothetical protein	32h	11h	18h	5h	1.474	-1.92	0.390	-0.258	C2	central
PF10_0108	hypothetical protein	22h	42h	15h	38h	0.581	-0.694	0.079	-0.125	C2	central
PF10_0112	hypothetical protein	3h	39h	43h	31h	0.489	-1.165	0.228	-0.160	C6	central
PF10_0114	DNA repair protein RAD23- putative	15h	41h	44h	36h	0.596	-1.308	0.204	-0.195	C6	central
PF10_0115	QF122 antigen	22h	38h	42h	31h	0.666	-1.138	0.159	-0.184	C6	central
PF10_0116	hypothetical protein	35h	10h	30h	4h	1.073	-0.906	0.123	-0.108	C3	central
PF10_0117	hypothetical protein	34h	8h	27h	44h	0.747	-0.662	0.089	-0.118	C3	central
PF10_0118	hypothetical protein	24h	10h	17h	5h	0.907	-1.017	0.257	-0.128	C2	central
PF10_0119	hypothetical protein	39h	20h	27h	13h	2.836	-3.647	0.613	-0.372	C3	central
PF10_0120	hypothetical protein	33h	13h	20h	5h	1.307	-1.902	0.346	-0.234	C2	central
PF10_0121	hypoxanthine phosphoribosyltransferase	18h	45h	10h	34h	1.738	-1.536	0.342	-0.275	C1	central
PF10_0122	phosphoglucomutase- putative	19h	41h	44h	35h	0.661	-0.964	0.131	-0.110	C6	central
PF10_0123	GMP synthetase	10h	39h	43h	31h	1.051	-1.934	0.328	-0.210	C6	central
PF10_0125	hypothetical protein	24h	9h	17h	34h	1.191	-0.817	0.229	-0.150	C2	central
PF10_0126	hypothetical protein- conserved	10h	34h	41h	28h	0.446	-0.929	0.128	-0.122	C6	central
PF10_0129	hypothetical protein	20h	8h	13h	3h	0.672	-1.078	0.251	-0.159	C1	central
PF10_0131	hypothetical protein	43h	11h	19h	4h	0.669	-0.98	0.106	-0.205	C2	central
PF10_0133	hypothetical protein	32h	10h	18h	5h	1.635	-1.932	0.360	-0.235	C2	central
PF10_0135	hypothetical protein	40h	20h	28h	13h	2.156	-2.218	0.368	-0.197	C3	central
PF10_0138	hypothetical protein	41h	24h	31h	17h	3.661	-4.38	0.708	-0.469	C4	central
PF10_0139	hypothetical protein	15h	39h	45h	27h	1.01	-1.203	0.146	-0.153	C6	central
PF10_0140	hypothetical protein	30h	10h	18h	4h	1.713	-2.045	0.375	-0.291	C2	central
PF10_0141	cdk7- putative	22h	40h	45h	31h	0.545	-1.083	0.178	-0.130	C6	central
PF10_0144	prohibitin- putative	20h	3h	11h	30h	2.352	-1.721	0.418	-0.281	C1	central
PF10_0146	hypothetical protein	36h	24h	31h	42h	1.763	-1.127	0.367	-0.244	C3	central
PF10_0147	FAD synthetase- putative	36h	10h	15h	5h	0.663	-0.842	0.171	-0.130	C2	central
PF10_0149	cysteine -- tRNA ligase- putative	15h	40h	3h	28h	0.908	-1.123	0.160	-0.157	C6	central
PF10_0150	methionine aminopeptidase- putative	13h	39h	44h	30h	1.213	-1.922	0.272	-0.228	C6	central
PF10_0151	hypothetical protein	31h	10h	18h	5h	1.603	-2.005	0.358	-0.317	C2	central
PF10_0152	hypothetical protein	22h	7h	15h	27h	0.773	-0.659	0.166	-0.087	C2	central
PF10_0153	hsp60	20h	4h	12h	30h	1.927	-1.579	0.391	-0.202	C1	central
PF10_0154	ribonucleotide reductase small subunit- putative	32h	10h	18h	39h	1.732	-1.937	0.424	-0.293	C2	central
PF10_0155	enolase	19h	41h	5h	32h	1.404	-1.708	0.203	-0.220	C6	central
PF10_0156	hypothetical protein	42h	17h	35h	5h	2.401	-1.709	0.327	-0.288	C4	central
PF10_0157	hypothetical protein	45h	31h	38h	12h	1.254	-1.139	0.244	-0.160	C5	central
PF10_0158	hypothetical protein	5h	33h	43h	27h	0.607	-0.837	0.113	-0.141	C6	central
PF10_0160	3.8 protein	15h	39h	43h	31h	1.323	-1.972	0.267	-0.230	C6	central
PF10_0161	hypothetical protein	6h	36h	43h	17h	0.846	-1.006	0.195	-0.139	C6	central
PF10_0162	hypothetical protein	3h	31h	41h	24h	1.379	-2.203	0.246	-0.323	C6	central
PF10_0163	hypothetical protein	44h	28h	36h	20h	2.301	-3.505	0.509	-0.417	C5	central
PF10_0164	hypothetical protein	31h	9h	25h	36h	0.89	-0.744	0.122	-0.109	C2	central
PF10_0165	DNA polymerase delta catalytic subunit	27h	9h	16h	4h	1.353	-1.407	0.260	-0.189	C2	central
PF10_0166	hypothetical protein	38h	17h	28h	9h	2.529	-2.522	0.375	-0.285	C3	central
PF10_0168	hypothetical protein	41h	9h	14h	1h	0.615	-0.686	0.142	-0.136	C1	central
PF10_0169	phosphomannomutase- putative	13h	39h	43h	32h	0.922	-1.381	0.218	-0.153	C6	central
PF10_0170	hypothetical protein	41h	27h	34h	21h	3.041	-3.408	0.630	-0.292	C4	central
PF10_0173	hypothetical protein	22h	41h	45h	38h	0.892	-1.452	0.226	-0.227	C6	central
PF10_0174	26s proteasome subunit p55- putative	32h	42h	46h	38h	0.677	-0.667	0.077	-0.178	C6	central
PF10_0175	tRNA pseudouridine synthase- putative	24h	42h	18h	38h	0.785	-0.689	0.151	-0.124	C2	central
PF10_0177	erythrocyte membrane-associated antigen	43h	30h	37h	11h	0.551	-0.6	0.123	-0.106	C5	central
PF10_0178	hypothetical protein	1h	32h	42h	6h	1.086	-0.836	0.189	-0.157	C6	central
PF10_0180	hypothetical protein	18h	34h	41h	27h	0.557	-1.031	0.136	-0.176	C6	central
PF10_0181	hypothetical protein	2h	33h	42h	27h	0.668	-0.878	0.140	-0.125	C6	central
PF10_0182	hypothetical protein	24h	41h	18h	28h	0.933	-0.849	0.212	-0.176	C2	central
PF10_0184	hypothetical protein	35h	21h	27h	3h	1.62	-1.558	0.365	-0.189	C3	central
PF10_0186	hypothetical protein	32h	10h	25h	4h	1.16	-1.021	0.183	-0.175	C2	central
PF10_0187	ribosomal protein L30e- putative	12h	41h	3h	38h	1.376	-1.564	0.283	-0.129	C6	central
PF10_0188	hypothetical protein	34h	13h	19h	6h	1.916	-2.162	0.375	-0.242	C2	central
PF10_0189	hypothetical protein	36h	17h	26h	9h	1.932	-1.99	0.364	-0.185	C3	central
PF10_0190	hypothetical protein	32h	5h	26h	42h	1.367	-0.759	0.246	-0.147	C3	central
PF10_0191	hypothetical protein	25h	9h	16h	4h	1.036	-1.573	0.295	-0.237	C2	central
PF10_0193	hypothetical protein- conserved	41h	26h	33h	45h	1.272	-0.711	0.194	-0.159	C4	central
PF10_0194	hypothetical protein	11h	33h	42h	24h	1.176	-1.487	0.154	-0.199	C6	central
PF10_0197	hypothetical protein	10h	39h	45h	28h	1.229	-1.6	0.263	-0.158	C6	central
PF10_0198	hypothetical protein	25h	41h	44h	32h	0.918	-1.058	0.114	-0.183	C6	central
PF10_0200	hypothetical protein- conserved	10h	37h	43h	28h	1.192	-1.908	0.273	-0.229	C6	central
PF10_0203	ADP-ribosylation factor	33h	1h	27h	41h	0.818	-0.385	0.121	-0.128	C3	central
PF10_0205	hypothetical protein	6h	41h	44h	15h	0.559	-0.641	0.169	-0.149	C6	central
PF10_0206	hypothetical protein	10h	40h	44h	34h	0.762	-1.179	0.205	-0.129	C6	central
PF10_0207	hypothetical protein	31h	13h	22h	39h	1.57	-1.221	0.286	-0.218	C2	central
PF10_0208	hypothetical protein- conserved	7h	42h	45h	38h	0.565	-0.86	0.191	-0.208	C6	central
PF10_0209	RNA helicase- putative	11h	40h	44h	33h	0.922	-1.511	0.258	-0.143	C6	central
PF10_0210	deoxyribose-phosphate aldolase- putative	11h	40h	43h	33h	0.565	-1.186	0.205	-0.147	C6	central
PF10_0211	hypothetical protein	41h	27h	36h	45h	1.626	-1.226	0.271	-0.277	C5	central
PF10_0213	10b antigen- putative	26h	9h	18h	32h	1.139	-0.868	0.216	-0.113	C2	central
PF10_0214	hypothetical protein	22h	41h	45h	32h	1.048	-1.699	0.215	-0.231	C6	central
PF10_0215	hypothetical protein	7h	41h	45h	36h	0.702	-1.188	0.233	-0.148	C6	central
PF10_0217	pre-mRNA splicing factor- putative	12h	41h	45h	34h	0.954	-1.426	0.204	-0.184	C6	central
PF10_0219	hypothetical protein	9h	34h	42h	28h	1.297	-1.835	0.237	-0.188	C6	central
PF10_0220	hypothetical protein	39h	22h	31h	6h	2.15	-2.338	0.460	-0.214	C3	central
PF10_0221	GcpE protein	28h	10h	19h	5h	1.802	-1.86	0.405	-0.224	C2	central
PF10_0223	hypothetical protein	43h	22h	33h	6h	1.75	-1.413	0.227	-0.270	C4	central
PF10_0224	dynein heavy chain- putative	28h	7h	13h	33h	1.479	-1.194	0.191	-0.210	C1	central
PF10_0225	orotidine-monophosphate-decarboxylase- putative	12h	40h	44h	33h	1.096	-1.628	0.228	-0.198	C6	central
PF10_0226	hypothetical protein- conserved	25h	9h	16h	4h	1.499	-1.636	0.349	-0.227	C2	central
PF10_0228	hypothetical protein- conserved	31h	11h	22h	38h	1.475	-0.827	0.228	-0.196	C2	central
PF10_0231	hypothetical protein	43h	21h	39h	3h	1.759	-1.326	0.237	-0.256	C5	central
PF10_0232	hypothetical protein	43h	10h	40h	3h	0.585	-0.424	0.089	-0.128	C6	central
PF10_0233	hypothetical protein	26h	8h	13h	3h	1.041	-1.222	0.230	-0.225	C1	central
PF10_0234	hypothetical protein	26h	8h	15h	3h	1.37	-1.309	0.264	-0.196	C2	central
PF10_0235	hypothetical protein	25h	9h	14h	35h	1.76	-1.502	0.345	-0.244	C1	central
PF10_0236	hypothetical protein	26h	9h	17h	4h	1.963	-2.011	0.426	-0.255	C2	central
PF10_0237	hypothetical protein	31h	13h	25h	36h	0.893	-0.651	0.187	-0.161	C3	central
PF10_0238	hypothetical protein	30h	10h	19h	38h	1.726	-1.612	0.334	-0.237	C2	central
PF10_0239	hypothetical protein	26h	9h	14h	3h	1.529	-2.024	0.356	-0.384	C1	central
PF10_0241	hypothetical protein	26h	10h	18h	38h	1.753	-1.637	0.385	-0.221	C2	central
PF10_0242	hypothetical protein	10h	35h	42h	17h	1.132	-1.474	0.263	-0.239	C6	central
PF10_0243	hypothetical protein	25h	41h	18h	36h	1.298	-0.948	0.234	-0.187	C2	central
PF10_0244	hypothetical protein	4h	26h	32h	17h	0.82	-1.479	0.204	-0.188	C4	central
PF10_0245	glucosamine--fructose-6-phosphate aminotransferase- putative	32h	19h	26h	13h	0.478	-0.711	0.152	-0.123	C3	central
PF10_0246	hypothetical protein	26h	44h	19h	39h	0.882	-0.64	0.172	-0.145	C2	central
PF10_0248	hypothetical protein	38h	18h	27h	10h	2.487	-2.855	0.421	-0.343	C3	central
PF10_0249	hypothetical protein	30h	13h	22h	38h	1.527	-1.034	0.302	-0.152	C2	central
PF10_0253	hypothetical protein	25h	10h	17h	5h	2.034	-2.054	0.477	-0.271	C2	central
PF10_0257	hypothetical protein	14h	41h	3h	20h	1.53	-1.474	0.230	-0.194	C6	central
PF10_0259	hypothetical protein	22h	41h	14h	34h	1.823	-1.527	0.277	-0.255	C1	central
PF10_0260	hypothetical protein	25h	8h	14h	37h	2.246	-1.721	0.401	-0.378	C1	central
PF10_0262	hypothetical protein	42h	25h	35h	2h	3.092	-2.889	0.486	-0.260	C4	central
PF10_0265	hypothetical protein	14h	40h	5h	31h	0.737	-0.882	0.151	-0.157	C6	central
PF10_0266	hypothetical protein	5h	38h	43h	27h	0.874	-1.427	0.266	-0.141	C6	central
PF10_0267	hypothetical protein	21h	40h	44h	30h	0.642	-1.262	0.207	-0.152	C6	central
PF10_0268	merozoite capping protein 1	36h	19h	26h	12h	1.62	-2.29	0.393	-0.326	C3	central
PF10_0270	hypothetical protein	18h	40h	44h	28h	0.82	-1.068	0.139	-0.123	C6	central
PF10_0272	ribosomal protein L3- putative	13h	41h	46h	35h	1.189	-1.486	0.222	-0.155	C6	central
PF10_0274	hypothetical protein	14h	40h	44h	33h	1.779	-2.358	0.331	-0.232	C6	central
PF10_0275	protoporphyrinogen oxidase- putative	15h	37h	44h	27h	0.8	-1.017	0.101	-0.158	C6	central
PF10_0276	hypothetical protein	32h	12h	20h	6h	2.145	-2.205	0.407	-0.288	C2	central
PF10_0278	hypothetical protein- conserved	10h	38h	43h	30h	1.024	-1.607	0.270	-0.168	C6	central
PF10_0279	hypothetical protein	6h	33h	41h	13h	0.591	-0.727	0.104	-0.083	C6	central
PF10_0280	hypothetical protein	34h	14h	22h	10h	1.3	-1.723	0.302	-0.202	C2	central
PF10_0281	hypothetical protein	42h	20h	37h	12h	2.843	-2.765	0.376	-0.347	C5	central
PF10_0282	hypothetical protein	34h	13h	20h	6h	1.446	-2.098	0.369	-0.274	C2	central
PF10_0284	hypothetical protein	22h	7h	15h	28h	2.29	-1.361	0.408	-0.289	C2	central
PF10_0285	hypothetical protein	8h	37h	43h	28h	1.702	-2.24	0.368	-0.264	C6	central
PF10_0286	hypothetical protein	24h	8h	15h	35h	2.128	-1.522	0.398	-0.233	C2	central
PF10_0287	hypothetical protein	8h	43h	2h	40h	0.593	-0.643	0.181	-0.113	C6	central
PF10_0289	adenosine deaminase- putative	26h	42h	45h	36h	1.273	-1.372	0.168	-0.218	C6	central
PF10_0291	hypothetical protein	31h	9h	16h	38h	1.491	-1.651	0.310	-0.259	C2	central
PF10_0292	hypothetical protein	33h	17h	25h	11h	2.246	-2.679	0.550	-0.282	C3	central
PF10_0293	transcription factor- putative	7h	32h	40h	15h	0.802	-0.768	0.109	-0.143	C6	central
PF10_0294	RNA helicase- putative	11h	41h	45h	34h	0.522	-0.988	0.159	-0.104	C6	central
PF10_0295	hypothetical protein	41h	24h	31h	6h	2.655	-3.23	0.581	-0.323	C4	central
PF10_0296	hypothetical protein	1h	28h	38h	13h	1.442	-1.619	0.244	-0.192	C5	central
PF10_0297	hypothetical protein	9h	38h	43h	31h	0.771	-1.131	0.203	-0.110	C6	central
PF10_0298	26S proteasome subunit- putative	26h	42h	46h	38h	0.431	-0.981	0.144	-0.172	C6	central
PF10_0299	hypothetical protein- conserved	10h	40h	44h	32h	0.866	-1.656	0.270	-0.201	C6	central
PF10_0300	hypothetical protein- conserved	9h	40h	45h	27h	1.339	-1.579	0.288	-0.164	C6	central
PF10_0301	calmodulin- putative	10h	39h	45h	30h	0.812	-1.159	0.172	-0.148	C6	central
PF10_0304	hypothetical protein	15h	44h	6h	22h	0.592	-0.541	0.095	-0.082	C6	central
PF10_0306	hypothetical protein	40h	22h	30h	43h	2.32	-2.167	0.411	-0.244	C3	central
PF10_0308	hypothetical protein	40h	20h	31h	44h	2.118	-1.919	0.298	-0.213	C3	central
PF10_0309	hypothetical protein	32h	43h	24h	40h	0.455	-0.341	0.077	-0.109	C2	central
PF10_0310	hypothetical protein	28h	42h	10h	35h	0.662	-0.612	0.088	-0.131	C1	central
PF10_0311	hypothetical protein- conserved	35h	13h	21h	41h	0.976	-0.786	0.113	-0.114	C2	central
PF10_0312	hypothetical protein	33h	16h	25h	5h	1.534	-2.002	0.375	-0.258	C2	central
PF10_0314	asparagine-rich antigen	6h	36h	43h	18h	0.723	-0.924	0.176	-0.081	C6	central
PF10_0315	hypothetical protein	24h	7h	14h	30h	1.019	-0.628	0.175	-0.163	C1	central
PF10_0316	phosphatidyl inositol glycan- class A- putative	28h	11h	19h	5h	1.698	-2.005	0.408	-0.268	C2	central
PF10_0317	hypothetical protein	32h	42h	2h	38h	0.665	-0.851	0.138	-0.195	C6	central
PF10_0318	hypothetical protein- conserved	9h	42h	47h	38h	0.524	-1.077	0.178	-0.177	C6	central
PF10_0319	hypothetical protein	30h	42h	45h	38h	0.396	-0.73	0.117	-0.148	C6	central
PF10_0320	hypothetical protein	25h	10h	18h	39h	0.703	-0.741	0.185	-0.127	C2	central
PF10_0321	hypothetical protein	12h	41h	45h	34h	0.889	-1.477	0.223	-0.199	C6	central
PF10_0322	S-adenosylmethionine decarboxylase-ornithine decarboxylase	16h	40h	43h	33h	0.58	-0.909	0.122	-0.121	C6	central
PF10_0323	hypothetical protein	15h	45h	10h	20h	1.142	-0.847	0.216	-0.200	C1	central
PF10_0324	hypothetical protein	20h	41h	45h	36h	1.188	-1.653	0.210	-0.216	C6	central
PF10_0325	hypothetical protein- conserved	17h	40h	44h	28h	1.396	-2.049	0.285	-0.210	C6	central
PF10_0326	hypothetical protein	10h	41h	45h	37h	0.731	-1.074	0.199	-0.124	C6	central
PF10_0327	Myb2 protein	10h	40h	44h	32h	0.754	-1.391	0.233	-0.167	C6	central
PF10_0328	hypothetical protein	9h	41h	44h	37h	0.557	-1.186	0.215	-0.145	C6	central
PF10_0330	ubiquitin-conjugating enzyme- putative	33h	18h	26h	39h	1.623	-1.477	0.343	-0.224	C3	central
PF10_0332	ribosomal protein L27- putative	32h	10h	18h	38h	1.505	-1.553	0.278	-0.236	C2	central
PF10_0334	flavoprotein subunit of succinate dehydrogenase	25h	10h	17h	38h	1.271	-1.459	0.320	-0.188	C2	central
PF10_0335	hypothetical protein	31h	10h	17h	4h	1.395	-1.694	0.310	-0.223	C2	central
PF10_0336	hypothetical protein	31h	12h	20h	3h	0.933	-1.305	0.237	-0.173	C2	central
PF10_0337	ADP-ribosylation factor-like protein	35h	13h	22h	6h	1.314	-1.311	0.173	-0.165	C2	central
PF10_0338	hypothetical protein	25h	10h	17h	4h	0.856	-1.229	0.262	-0.155	C2	central
PF10_0340	methionine -- tRNA ligase- putative	30h	41h	44h	38h	0.779	-0.893	0.183	-0.206	C6	central
PF10_0341	hypothetical protein- conserved	12h	38h	42h	18h	0.609	-0.713	0.104	-0.105	C6	central
PF10_0342	hypothetical protein	38h	19h	26h	13h	2.143	-2.608	0.488	-0.270	C3	central
PF10_0345	Merozoite Surface Protein 3- MSP3	41h	20h	27h	2h	2.777	-2.864	0.408	-0.291	C3	central
PF10_0346	Merozoite Surface protein 6- MSP6	41h	25h	32h	18h	3.398	-3.797	0.670	-0.346	C4	central
PF10_0347	hypothetical protein	35h	24h	28h	18h	1.176	-1.892	0.413	-0.401	C3	central
PF10_0348	hypothetical protein	41h	19h	26h	12h	2.472	-3.08	0.469	-0.340	C3	central
PF10_0352	hypothetical protein	41h	22h	31h	15h	2.945	-3.083	0.432	-0.309	C4	central
PF10_0355	hypothetical protein	42h	24h	37h	3h	1.44	-1.251	0.196	-0.159	C5	central
PF10_0359	hypothetical protein	22h	6h	13h	32h	1.559	-1.045	0.313	-0.177	C1	central
PF10_0360	hypothetical protein	32h	13h	22h	5h	1.772	-1.777	0.345	-0.243	C2	central
PF10_0361	hypothetical protein	2h	35h	42h	18h	0.758	-1.127	0.214	-0.115	C6	central
PF10_0362	DNA polymerase zeta catalytic subunit- putative	28h	10h	19h	4h	1.398	-1.356	0.271	-0.184	C2	subtelomere
PF10_0363	pyruvate kinase- putative	22h	7h	13h	27h	1.847	-1.475	0.400	-0.210	C1	subtelomere
PF10_0366	ADP%2FATP transporter on adenylate translocase	22h	40h	44h	32h	0.839	-1.422	0.195	-0.194	C6	subtelomere
PF10_0367	hypothetical protein	41h	14h	35h	45h	2.002	-1.397	0.337	-0.220	C4	subtelomere
PF10_0368	dynamin protein- putative	40h	26h	32h	43h	2.226	-1.822	0.444	-0.254	C4	subtelomere
PF10_0369	helicase- putative	9h	40h	45h	30h	0.511	-0.6	0.115	-0.056	C6	subtelomere
PF10_0372	hypothetical protein	34h	21h	28h	39h	0.657	-0.538	0.143	-0.119	C3	subtelomere
PF10_0373	hypothetical protein	15h	35h	40h	31h	0.471	-0.919	0.145	-0.151	C6	subtelomere
PF10_0376	hypothetical protein	42h	24h	34h	5h	2.927	-2.599	0.429	-0.287	C4	subtelomere
PF10_0377	hypothetical protein	3h	38h	43h	30h	0.919	-1.406	0.301	-0.240	C6	subtelomere
PF10_0378	hypothetical protein	8h	33h	43h	16h	2.001	-1.878	0.301	-0.335	C6	subtelomere
PF10_0379	phospholipase- putative	30h	9h	14h	36h	1.128	-1.255	0.226	-0.191	C1	subtelomere
PF10_0380	trophozoite antigen R45- putative	15h	32h	4h	25h	2.479	-2.304	0.337	-0.534	C6	subtelomere
PF10_0406	erythrocyte membrane protein 1 %28PfEMP1%29	43h	35h	40h	18h	0.502	-0.495	0.152	-0.127	C6	subtelomere
PF10_0412	topoisomerase- putative	18h	41h	45h	37h	1	-1.124	0.122	-0.130	C6	central
PF11_0021	RIFIN	18h	37h	11h	25h	2.104	-1.151	0.347	-0.327	C1	subtelomere
PF11_0036	hypothetical protein- conserved	18h	6h	12h	24h	0.605	-0.4	0.145	-0.061	C1	subtelomere
PF11_0037	hypothetical protein	1h	34h	40h	14h	0.685	-0.968	0.189	-0.151	C6	subtelomere
PF11_0038	hypothetical protein	43h	28h	38h	21h	2.602	-3.576	0.640	-0.395	C5	subtelomere
PF11_0039	early transcribed membrane protein 11.1	6h	30h	36h	22h	2.174	-4.041	0.643	-0.499	C5	subtelomere
PF11_0040	early transcribed membrane protein 11.2	44h	28h	33h	22h	1.534	-3.009	0.404	-0.424	C4	subtelomere
PF11_0043	60S acidic ribosomal protein p1- putative	12h	41h	45h	37h	1.332	-1.952	0.319	-0.211	C6	subtelomere
PF11_0044	hypothetical protein	26h	9h	16h	36h	1.668	-1.631	0.340	-0.226	C2	subtelomere
PF11_0046	hypothetical protein	44h	25h	39h	16h	0.932	-1.017	0.212	-0.171	C5	subtelomere
PF11_0047	hypothetical protein	9h	41h	2h	27h	1.018	-1.235	0.247	-0.162	C6	subtelomere
PF11_0048	casein kinase II beta chain- putative	8h	41h	45h	38h	0.533	-1.239	0.224	-0.186	C6	subtelomere
PF11_0049	hypothetical protein- conserved	27h	9h	14h	4h	1.278	-1.764	0.320	-0.230	C1	subtelomere
PF11_0051	phenylalanine -- tRNA ligase- putative	14h	41h	44h	34h	0.956	-1.441	0.197	-0.231	C6	subtelomere
PF11_0052	hypothetical protein	2h	36h	42h	32h	0.699	-0.681	0.175	-0.072	C6	subtelomere
PF11_0053	PfSNF2L	10h	41h	2h	18h	0.799	-0.574	0.144	-0.129	C6	subtelomere
PF11_0054	hypothetical protein	30h	10h	21h	38h	1.46	-0.851	0.209	-0.251	C2	subtelomere
PF11_0055	hypothetical protein	31h	42h	2h	38h	0.71	-0.951	0.144	-0.212	C6	subtelomere
PF11_0056	hypothetical protein	11h	41h	27h	17h	0.773	-0.559	0.118	-0.202	C3	subtelomere
PF11_0060	hypothetical protein	41h	17h	35h	1h	2.098	-1.331	0.262	-0.257	C4	subtelomere
PF11_0063	hypothetical protein	42h	25h	38h	17h	0.553	-0.955	0.128	-0.162	C5	subtelomere
PF11_0064	hypothetical protein	39h	13h	18h	6h	1.727	-1.644	0.243	-0.201	C2	subtelomere
PF11_0065	ribosomal protein S4- putative	13h	40h	44h	33h	0.722	-1.092	0.158	-0.138	C6	central
PF11_0066	caltractin %28centrin%29- putative	31h	12h	22h	5h	1.363	-1.283	0.265	-0.175	C2	central
PF11_0067	hypothetical protein	43h	31h	38h	24h	1.04	-2.119	0.377	-0.261	C5	central
PF11_0068	hypothetical protein- conserved	12h	39h	43h	33h	0.702	-1.246	0.236	-0.122	C6	central
PF11_0069	hypothetical protein	22h	4h	13h	44h	0.315	-0.443	0.072	-0.098	C1	central
PF11_0070	hypothetical protein	10h	38h	45h	28h	0.784	-1.157	0.151	-0.177	C6	central
PF11_0071	RuvB DNA helicase- putative	13h	40h	44h	31h	1.011	-1.615	0.246	-0.157	C6	central
PF11_0072	hypothetical protein	31h	9h	22h	38h	1.224	-0.768	0.152	-0.208	C2	central
PF11_0074	hypothetical protein	26h	8h	14h	3h	1.403	-1.654	0.325	-0.207	C1	central
PF11_0075	hypothetical protein	26h	10h	18h	5h	1.56	-1.802	0.401	-0.241	C2	central
PF11_0076	hypothetical protein	21h	41h	3h	32h	1.029	-1.259	0.145	-0.155	C6	central
PF11_0077	hypothetical protein	22h	5h	13h	33h	1.689	-1.122	0.304	-0.231	C1	central
PF11_0078	hypothetical protein	16h	41h	10h	35h	0.485	-0.722	0.087	-0.129	C1	central
PF11_0079	hypothetical protein	24h	41h	14h	34h	1.128	-0.893	0.146	-0.168	C1	central
PF11_0083	nucleic acid binding factor- putative	33h	14h	25h	5h	1.671	-1.438	0.292	-0.183	C3	central
PF11_0085	hypothetical protein	27h	42h	12h	37h	1.092	-0.93	0.150	-0.220	C1	central
PF11_0087	Rad51 homolog- putative	26h	10h	17h	38h	1.488	-1.651	0.349	-0.201	C2	central
PF11_0088	hypothetical protein	16h	41h	44h	35h	0.779	-1.26	0.158	-0.196	C6	central
PF11_0090	hypothetical protein	13h	36h	43h	28h	0.855	-1.223	0.156	-0.148	C6	central
PF11_0091	hypothetical protein	41h	26h	32h	20h	1.483	-1.546	0.274	-0.340	C4	central
PF11_0093	hypothetical protein	8h	33h	41h	18h	0.581	-0.88	0.130	-0.080	C6	central
PF11_0094	hypothetical protein	41h	24h	32h	44h	1.315	-1.172	0.214	-0.141	C4	central
PF11_0096	casein kinase II- alpha subunit- putative	26h	41h	44h	37h	0.444	-0.989	0.169	-0.145	C6	central
PF11_0097	succinyl-CoA synthetase alpha subunit- putative	31h	10h	22h	4h	1.41	-1.469	0.243	-0.245	C2	central
PF11_0098	endoplasmic reticulum-resident calcium binding protein	32h	4h	26h	38h	1.508	-0.683	0.217	-0.228	C3	central
PF11_0099	heat shock protein DnaJ homologue Pfj2	32h	42h	1h	38h	0.536	-0.856	0.155	-0.198	C6	central
PF11_0101	hypothetical protein	16h	40h	45h	28h	1.426	-1.939	0.260	-0.210	C6	central
PF11_0105	hypothetical protein	9h	34h	43h	26h	1.214	-1.573	0.213	-0.196	C6	central
PF11_0106	60S Ribosomal protein L36- putative	11h	38h	43h	31h	1.039	-1.544	0.230	-0.188	C6	central
PF11_0108	hypothetical protein- conserved	3h	38h	43h	31h	0.523	-0.918	0.188	-0.097	C6	central
PF11_0109	hypothetical protein	22h	38h	43h	28h	0.684	-1.165	0.229	-0.210	C6	central
PF11_0110	hypothetical protein	5h	38h	43h	30h	0.617	-1.364	0.244	-0.180	C6	central
PF11_0111	asparagine-rich antigen	13h	38h	43h	19h	0.456	-0.631	0.112	-0.087	C6	central
PF11_0112	vacuolar sorting protein 35- putative	31h	9h	13h	38h	1.311	-1.383	0.247	-0.240	C1	central
PF11_0114	actin- putative	34h	15h	26h	5h	1.85	-1.772	0.318	-0.243	C3	central
PF11_0115	hypothetical protein	7h	41h	45h	38h	0.772	-1.109	0.232	-0.117	C6	central
PF11_0116	hypothetical protein	19h	40h	44h	28h	0.754	-1.368	0.228	-0.154	C6	central
PF11_0117	replication factor C subunit 5- putative	27h	9h	17h	38h	1.991	-2.038	0.407	-0.294	C2	central
PF11_0118	hypothetical protein	22h	39h	43h	31h	0.872	-1.059	0.116	-0.186	C6	central
PF11_0120	hypothetical protein	9h	39h	44h	31h	1.127	-1.681	0.302	-0.160	C6	central
PF11_0123	hypothetical protein	25h	41h	44h	33h	0.623	-1.392	0.224	-0.181	C6	central
PF11_0124	hypothetical protein	31h	12h	22h	38h	1.604	-0.97	0.260	-0.247	C2	central
PF11_0125	hypothetical protein	27h	10h	17h	4h	1.474	-1.66	0.336	-0.227	C2	central
PF11_0127	hypothetical protein	39h	13h	20h	3h	1.304	-1.551	0.214	-0.229	C2	central
PF11_0130	hypothetical protein	24h	9h	16h	38h	1.719	-1.586	0.400	-0.217	C2	central
PF11_0131	hypothetical protein	9h	41h	2h	13h	0.382	-0.427	0.085	-0.082	C6	central
PF11_0139	protein tyrosine phosphatase- putative	43h	26h	39h	18h	0.693	-0.756	0.147	-0.119	C5	central
PF11_0140	hypothetical protein	2h	40h	43h	6h	0.46	-0.661	0.178	-0.111	C6	central
PF11_0141	UDP-galactose transporter- putative	32h	13h	22h	39h	1.822	-1.678	0.305	-0.230	C2	central
PF11_0142	hypothetical protein- conserved	7h	30h	37h	11h	0.385	-0.556	0.111	-0.082	C4	central
PF11_0144	hypothetical protein	4h	40h	43h	36h	0.868	-1.371	0.333	-0.184	C6	central
PF11_0145	glyoxalase I- putative	27h	43h	5h	33h	0.704	-0.735	0.110	-0.122	C6	central
PF11_0147	mitogen-activated protein kinase 2	13h	41h	45h	19h	0.529	-0.546	0.081	-0.087	C6	central
PF11_0150	hypothetical protein	45h	21h	26h	4h	0.62	-0.655	0.107	-0.095	C3	central
PF11_0151	hypothetical protein	4h	31h	38h	25h	1.578	-2.705	0.470	-0.281	C5	central
PF11_0153	hypothetical protein	26h	39h	22h	32h	0.66	-0.493	0.077	-0.150	C2	central
PF11_0154	hypothetical protein	27h	9h	17h	4h	1.394	-1.462	0.282	-0.213	C2	central
PF11_0157	glycerol-3-phosphate dehydrogenase- putative	36h	16h	26h	10h	0.962	-1.014	0.162	-0.120	C3	central
PF11_0158	hypothetical protein	35h	19h	28h	4h	1.983	-1.557	0.367	-0.216	C3	central
PF11_0160	hypothetical protein	35h	12h	18h	7h	1.054	-1.353	0.252	-0.214	C2	central
PF11_0161	falcipain-2 precursor- putative	14h	36h	42h	28h	1.657	-2.118	0.243	-0.249	C6	central
PF11_0164	peptidyl-prolyl cis-trans isomerase	32h	14h	25h	38h	1.437	-0.892	0.252	-0.178	C3	central
PF11_0165	falcipain 2 precursor	18h	37h	12h	26h	2.097	-1.712	0.344	-0.344	C1	central
PF11_0166	hypothetical protein	43h	28h	38h	19h	2.663	-3.05	0.544	-0.373	C5	central
PF11_0167	hypothetical protein	43h	22h	27h	17h	0.846	-1.052	0.161	-0.166	C3	central
PF11_0168	hypothetical protein	38h	17h	26h	10h	1.984	-2.189	0.314	-0.269	C3	central
PF11_0172	hypothetical protein- conserved	35h	11h	18h	4h	0.976	-1.173	0.182	-0.154	C2	central
PF11_0174	hypothetical protein	15h	35h	41h	24h	1.294	-1.442	0.178	-0.210	C6	central
PF11_0175	heat shock protein 101- putative	10h	28h	38h	22h	1.343	-2.496	0.364	-0.394	C5	central
PF11_0176	hypothetical protein	30h	9h	24h	37h	0.904	-0.666	0.124	-0.160	C2	central
PF11_0177	ubiquitin C-terminal hydrolase- family 1- putative	32h	11h	19h	38h	1.673	-1.718	0.317	-0.238	C2	central
PF11_0179	hypothetical protein	5h	22h	27h	14h	0.838	-1.257	0.154	-0.223	C3	central
PF11_0180	hypothetical protein	41h	22h	30h	4h	1.902	-2.045	0.349	-0.250	C3	central
PF11_0181	tyrosine --tRNA ligase- putative	24h	8h	14h	35h	1.516	-1.289	0.295	-0.186	C1	central
PF11_0183	GTP-binding nuclear protein ran%2Ftc4	30h	42h	46h	38h	0.445	-0.844	0.125	-0.160	C6	central
PF11_0184	DNA mismatch repair protein MLH1- putative	31h	45h	26h	38h	0.69	-0.491	0.105	-0.113	C3	central
PF11_0186	hypothetical protein	31h	42h	26h	37h	0.699	-0.559	0.156	-0.159	C3	central
PF11_0187	clathrin assembly protein AP19- putative	9h	42h	47h	38h	0.498	-0.992	0.176	-0.198	C6	central
PF11_0188	heat shock protein 90- putative	18h	40h	11h	33h	2.294	-1.606	0.398	-0.248	C1	central
PF11_0189	hypothetical protein	5h	40h	43h	37h	0.8	-1.073	0.259	-0.138	C6	central
PF11_0190	hypothetical protein	37h	19h	30h	41h	1.382	-1.201	0.268	-0.159	C3	central
PF11_0191	hypothetical protein	12h	38h	43h	24h	0.894	-1.205	0.224	-0.177	C6	central
PF11_0192	hypothetical protein	3h	33h	42h	24h	0.759	-0.897	0.168	-0.094	C6	central
PF11_0193	hypothetical protein	39h	22h	30h	44h	1.5	-1.388	0.275	-0.162	C3	central
PF11_0194	hypothetical protein	39h	20h	27h	14h	2.78	-3.706	0.682	-0.416	C3	central
PF11_0196	hypothetical protein	10h	39h	47h	27h	0.895	-1.058	0.163	-0.130	C6	central
PF11_0197	hypothetical protein	28h	7h	13h	36h	1.361	-1.257	0.245	-0.239	C1	central
PF11_0198	hypothetical protein- conserved	20h	42h	12h	36h	0.969	-1.096	0.129	-0.165	C1	central
PF11_0199	hypothetical protein	10h	38h	43h	30h	1.422	-1.77	0.282	-0.169	C6	central
PF11_0200	U2 snRNP auxiliary factor- small subunit- putative	22h	40h	44h	27h	0.517	-1.06	0.216	-0.122	C6	central
PF11_0203	hypothetical protein	21h	43h	9h	37h	0.94	-0.909	0.109	-0.108	C1	central
PF11_0204	hypothetical protein	42h	22h	32h	10h	1.373	-1.525	0.217	-0.199	C4	central
PF11_0205	hypothetical protein	7h	30h	2h	25h	0.85	-0.665	0.188	-0.125	C6	central
PF11_0206	hypothetical protein	5h	22h	45h	15h	0.717	-0.646	0.159	-0.139	C6	central
PF11_0208	phosphoglycerate mutase- putative	12h	41h	47h	35h	1.023	-1.614	0.224	-0.207	C6	central
PF11_0210	hypothetical protein	32h	11h	18h	5h	0.743	-1.199	0.227	-0.224	C2	central
PF11_0211	hypothetical protein- conserved	5h	32h	42h	17h	1.417	-1.637	0.239	-0.172	C6	central
PF11_0212	hypothetical protein	4h	40h	43h	37h	0.612	-1.226	0.271	-0.144	C6	central
PF11_0214	hypothetical protein	27h	10h	19h	37h	1.361	-0.882	0.248	-0.190	C2	central
PF11_0215	hypothetical protein	25h	9h	16h	4h	1.771	-2.044	0.432	-0.267	C2	central
PF11_0216	hypothetical protein	25h	9h	16h	4h	1.717	-2.045	0.419	-0.270	C2	central
PF11_0217	hypothetical protein	33h	13h	21h	6h	1.508	-1.588	0.253	-0.229	C2	central
PF11_0218	hypothetical protein	33h	18h	25h	12h	0.576	-1.014	0.181	-0.203	C3	central
PF11_0219	hypothetical protein	26h	10h	18h	38h	1.294	-1.251	0.300	-0.236	C2	central
PF11_0220	hypothetical protein	32h	14h	24h	8h	2.099	-2.128	0.408	-0.242	C2	central
PF11_0223	hypothetical protein	30h	41h	24h	36h	0.772	-0.512	0.156	-0.155	C2	central
PF11_0224	circumsporozoite-related antigen	43h	33h	39h	30h	0.838	-1.435	0.328	-0.180	C6	central
PF11_0225	PfGCN20	14h	40h	44h	27h	0.982	-1.563	0.252	-0.139	C6	central
PF11_0227	hypothetical protein	32h	14h	24h	38h	1.909	-1.417	0.353	-0.254	C2	central
PF11_0228	hypothetical protein	24h	41h	17h	30h	1.617	-0.81	0.247	-0.223	C2	central
PF11_0230	hypothetical protein	7h	28h	45h	19h	1.195	-1.183	0.186	-0.203	C6	central
PF11_0231	hypothetical protein	7h	25h	2h	15h	1.826	-1.913	0.228	-0.348	C6	central
PF11_0232	hypothetical protein	8h	39h	43h	15h	0.703	-0.812	0.161	-0.098	C6	central
PF11_0233	hypothetical protein	32h	9h	22h	40h	0.831	-0.666	0.100	-0.092	C2	central
PF11_0236	hypothetical protein	35h	14h	27h	6h	1.134	-1.105	0.167	-0.145	C3	central
PF11_0237	hypothetical protein	36h	17h	28h	7h	1.245	-1.084	0.202	-0.113	C3	central
PF11_0238	hypothetical protein	33h	16h	25h	10h	2.458	-2.775	0.557	-0.316	C2	central
PF11_0241	hypothetical protein	6h	31h	46h	12h	0.537	-0.43	0.073	-0.092	C6	central
PF11_0242	asparagine-rich protein	7h	26h	31h	18h	0.597	-1.008	0.169	-0.166	C4	central
PF11_0243	hypothetical protein	38h	14h	24h	6h	1.72	-2.164	0.309	-0.266	C2	central
PF11_0244	hypothetical protein	33h	43h	3h	40h	0.302	-0.321	0.083	-0.088	C6	central
PF11_0245	translation elongation factor EF-1- subunit alpha- putative	12h	40h	45h	33h	0.909	-1.551	0.230	-0.185	C6	central
PF11_0246	hypothetical protein	10h	28h	4h	17h	1.033	-0.809	0.134	-0.195	C6	central
PF11_0247	hypothetical protein	8h	40h	44h	31h	0.691	-1.006	0.184	-0.107	C6	central
PF11_0248	hypothetical protein	27h	9h	20h	33h	1.452	-0.739	0.225	-0.198	C2	central
PF11_0249	hypothetical protein	32h	10h	18h	38h	1.325	-1.231	0.205	-0.199	C2	central
PF11_0250	high mobility group-like protein NHP2- putative	10h	37h	42h	31h	1.114	-1.539	0.202	-0.173	C6	central
PF11_0251	endoplasmic reticulum oxidoreductin- putative	32h	20h	27h	38h	0.771	-0.782	0.201	-0.208	C3	central
PF11_0253	hypothetical protein	35h	11h	18h	5h	1.095	-1.114	0.137	-0.160	C2	central
PF11_0254	hypothetical protein	13h	41h	44h	37h	0.609	-1.23	0.196	-0.171	C6	central
PF11_0255	hypothetical protein	9h	40h	45h	31h	1.168	-1.688	0.284	-0.178	C6	central
PF11_0256	pyruvate dehydrogenase E1 component- alpha subunit- putative	8h	41h	45h	33h	0.756	-1.106	0.205	-0.176	C6	central
PF11_0257	ethanolamine kinase- putative	34h	12h	19h	5h	1.263	-2.138	0.363	-0.325	C2	central
PF11_0258	co-chaperone GrpE- putative	18h	41h	10h	32h	1.84	-1.723	0.246	-0.232	C1	central
PF11_0259	hypothetical protein	11h	40h	44h	27h	1.045	-1.513	0.249	-0.138	C6	central
PF11_0260	ribosomal protein L35- putative	11h	40h	46h	32h	1.273	-1.651	0.248	-0.170	C6	central
PF11_0264	DNA-dependent RNA polymerase	19h	41h	10h	31h	1.78	-1.502	0.249	-0.220	C1	central
PF11_0265	mitochondrial import inner membrane translocase- putative	19h	39h	44h	30h	1.661	-1.96	0.196	-0.310	C6	central
PF11_0266	small nuclear ribonucleoprotein D1- putative	10h	41h	46h	31h	1.21	-1.648	0.272	-0.140	C6	central
PF11_0267	hypothetical protein	41h	24h	34h	44h	0.936	-0.762	0.127	-0.115	C4	central
PF11_0268	hypothetical protein	42h	24h	32h	18h	3.391	-3.597	0.547	-0.330	C4	central
PF11_0269	hypothetical protein	12h	38h	42h	18h	0.994	-1.061	0.123	-0.153	C6	central
PF11_0270	threonine -- tRNA ligase- putative	14h	40h	9h	34h	0.863	-0.765	0.144	-0.128	C1	central
PF11_0271	hypothetical protein- conserved	31h	43h	17h	39h	0.718	-0.874	0.112	-0.200	C2	central
PF11_0272	ribosomal protein S18- putative	10h	40h	2h	16h	1.347	-1.369	0.243	-0.125	C6	central
PF11_0274	hypothetical protein	10h	38h	43h	31h	1.144	-1.71	0.294	-0.164	C6	central
PF11_0275	hypothetical protein	7h	38h	43h	28h	0.892	-1.32	0.231	-0.151	C6	central
PF11_0276	hypothetical protein	19h	33h	14h	26h	1.224	-0.749	0.143	-0.258	C1	central
PF11_0277	hypothetical protein	41h	22h	30h	16h	3.152	-3.783	0.588	-0.396	C3	central
PF11_0278	hypothetical protein	41h	22h	31h	17h	2.895	-3.054	0.491	-0.296	C3	central
PF11_0279	hypothetical protein	13h	40h	9h	19h	1.213	-0.904	0.147	-0.235	C1	central
PF11_0281	hypothetical protein	9h	35h	42h	31h	0.421	-0.675	0.111	-0.069	C6	central
PF11_0282	deoxyuridine 5'-triphosphate nucleotidohydrolase- putative	26h	10h	18h	38h	2.086	-1.98	0.494	-0.243	C2	central
PF11_0284	methyltransferase- putative	13h	40h	44h	33h	1.14	-1.902	0.278	-0.228	C6	central
PF11_0287	hypothetical protein	41h	13h	34h	45h	1.852	-1.103	0.290	-0.221	C4	central
PF11_0288	hypothetical protein	31h	43h	25h	38h	1.459	-0.811	0.178	-0.277	C3	central
PF11_0289	hypothetical protein	14h	40h	44h	33h	0.485	-0.737	0.115	-0.070	C6	central
PF11_0290	hypothetical protein	42h	27h	35h	45h	2.002	-1.825	0.395	-0.182	C4	central
PF11_0291	hypothetical protein	6h	37h	43h	13h	0.558	-0.532	0.107	-0.092	C6	central
PF11_0292	hypothetical protein	24h	41h	45h	36h	0.912	-1.293	0.159	-0.190	C6	central
PF11_0293	multiprotein bridging factor type 1- putative	11h	41h	45h	37h	0.819	-1.295	0.220	-0.164	C6	central
PF11_0295	farnesyl pyrophosphate synthase- putative	26h	42h	13h	37h	1.187	-1.065	0.158	-0.226	C1	central
PF11_0296	hypothetical protein	11h	40h	44h	32h	0.972	-1.641	0.279	-0.148	C6	central
PF11_0298	GPI8p transamidase	33h	15h	26h	40h	1.734	-1.474	0.314	-0.161	C3	central
PF11_0300	hypothetical protein	36h	19h	27h	12h	2.287	-2.696	0.486	-0.303	C3	central
PF11_0301	spermidine synthase	15h	43h	6h	38h	1.224	-1.32	0.194	-0.169	C6	central
PF11_0302	hypothetical protein	14h	33h	40h	22h	1.016	-1.492	0.266	-0.230	C6	central
PF11_0304	hypothetical protein	37h	20h	27h	15h	2.099	-2.687	0.543	-0.252	C3	central
PF11_0305	hypothetical protein	13h	39h	44h	32h	1.465	-2.151	0.312	-0.239	C6	central
PF11_0306	A%2FG-specific adenine glycosylase- putative	26h	7h	17h	37h	1.402	-0.875	0.208	-0.212	C2	central
PF11_0307	hypothetical protein	44h	10h	31h	5h	0.901	-0.809	0.179	-0.242	C4	central
PF11_0308	hypothetical protein	31h	41h	26h	38h	0.969	-0.816	0.222	-0.241	C3	central
PF11_0309	hypothetical protein	26h	41h	44h	37h	0.632	-1.572	0.273	-0.219	C6	central
PF11_0310	hypothetical protein	14h	36h	9h	22h	2.05	-1.529	0.223	-0.346	C1	central
PF11_0311	N-acetyl glucosamine phosphate mutase- putative	40h	8h	32h	44h	0.642	-0.297	0.086	-0.111	C4	central
PF11_0312	ribosomal protein L38e	11h	40h	45h	33h	1.175	-1.679	0.256	-0.199	C6	central
PF11_0313	ribosomal phosphoprotein P0	11h	41h	2h	18h	1.241	-1.354	0.219	-0.139	C6	central
PF11_0314	26S protease subunit regulatory subunit 6a- putative	34h	45h	3h	40h	0.656	-0.524	0.091	-0.147	C6	central
PF11_0315	hypothetical protein	31h	11h	18h	5h	1.448	-1.696	0.352	-0.208	C2	central
PF11_0316	hypothetical protein	12h	40h	44h	35h	1.126	-1.846	0.312	-0.182	C6	central
PF11_0317	structural maintenance of chromosome protein- putative	28h	8h	17h	38h	1.529	-1.26	0.248	-0.209	C2	central
PF11_0319	hypothetical protein	22h	6h	14h	28h	2.058	-1.192	0.356	-0.241	C1	central
PF11_0320	hypothetical protein	8h	36h	43h	14h	0.433	-0.44	0.080	-0.067	C6	central
PF11_0321	hypothetical protein	33h	19h	27h	41h	1.728	-0.876	0.321	-0.172	C3	central
PF11_0322	hypothetical protein	32h	8h	27h	38h	1.473	-1.088	0.242	-0.208	C3	central
PF11_0323	hypothetical protein	26h	10h	17h	5h	1.89	-2.012	0.425	-0.325	C2	central
PF11_0324	hypothetical protein	26h	10h	18h	3h	1.44	-1.781	0.362	-0.248	C2	central
PF11_0327	hypothetical protein	42h	7h	12h	1h	0.708	-0.969	0.240	-0.218	C1	central
PF11_0329	hypothetical protein	40h	18h	32h	7h	0.268	-0.233	0.044	-0.034	C4	central
PF11_0330	hypothetical protein	17h	38h	43h	25h	0.702	-0.684	0.103	-0.151	C6	central
PF11_0332	hypothetical protein	24h	9h	16h	38h	1.311	-1.198	0.319	-0.231	C2	central
PF11_0333	hypothetical protein	30h	7h	24h	35h	0.734	-0.538	0.086	-0.106	C2	central
PF11_0336	hypothetical protein- conserved	30h	41h	44h	38h	0.42	-1.242	0.241	-0.228	C6	central
PF11_0337	50S ribosomal protein L2- putative	31h	42h	25h	36h	0.754	-0.48	0.147	-0.138	C3	central
PF11_0338	Aquaglyceroporin	38h	14h	21h	9h	2.197	-2.292	0.294	-0.274	C2	central
PF11_0339	hypothetical protein	22h	5h	13h	33h	1.725	-1.189	0.326	-0.195	C1	central
PF11_0341	hypothetical protein	6h	37h	43h	28h	1.016	-1.58	0.264	-0.174	C6	central
PF11_0342	hypothetical protein	31h	11h	20h	4h	1.614	-1.747	0.308	-0.240	C2	central
PF11_0343	hypothetical protein- conserved	34h	17h	26h	10h	2.25	-2.734	0.523	-0.281	C3	central
PF11_0344	Apical membrane antigen 1 precursor- AMA1	41h	21h	28h	12h	3.175	-3.452	0.417	-0.412	C3	central
PF11_0347	hypothetical protein	6h	31h	43h	17h	2.516	-2.571	0.342	-0.372	C6	central
PF11_0348	hypothetical protein	32h	42h	19h	39h	0.539	-0.538	0.085	-0.146	C2	central
PF11_0350	hypothetical protein	31h	41h	44h	38h	0.546	-0.799	0.184	-0.191	C6	central
PF11_0351	heat shock protein hsp70 homologue	18h	40h	10h	31h	1.719	-1.367	0.253	-0.241	C1	central
PF11_0352	protein disulfide isomerase related protein	32h	11h	20h	38h	1.545	-1.215	0.245	-0.251	C2	central
PF11_0353	hypothetical protein	12h	38h	43h	31h	1.12	-1.768	0.230	-0.229	C6	central
PF11_0354	hypothetical protein	32h	14h	25h	3h	1.308	-1.07	0.264	-0.144	C3	central
PF11_0358	DNA-directed RNA polymerase- beta subunit- putative	10h	33h	43h	25h	0.805	-1.08	0.143	-0.165	C6	central
PF11_0359	coatomer delta subunit- putative	8h	42h	1h	13h	0.834	-0.783	0.204	-0.134	C6	central
PF11_0362	hypothetical protein	40h	24h	31h	17h	1.223	-2.144	0.322	-0.360	C3	central
PF11_0364	hypothetical protein	27h	42h	2h	39h	0.397	-0.751	0.128	-0.137	C6	central
PF11_0365	hypothetical protein	26h	9h	18h	38h	1.89	-1.643	0.380	-0.242	C2	central
PF11_0366	hypothetical protein	27h	9h	19h	33h	1.09	-0.687	0.174	-0.139	C2	central
PF11_0367	hypothetical protein	26h	9h	18h	37h	1.374	-0.844	0.235	-0.179	C2	central
PF11_0368	hypothetical protein	26h	10h	18h	31h	1.866	-1.481	0.397	-0.178	C2	central
PF11_0369	hypothetical protein	14h	38h	43h	31h	0.939	-1.142	0.120	-0.151	C6	central
PF11_0370	hypothetical protein	33h	17h	25h	40h	1.443	-1.32	0.288	-0.189	C3	central
PF11_0373	hypothetical protein	36h	20h	27h	14h	2.212	-3.418	0.633	-0.368	C3	central
PF11_0374	hypothetical protein	30h	42h	46h	36h	0.747	-0.942	0.115	-0.188	C6	central
PF11_0375	hypothetical protein	5h	30h	44h	12h	0.711	-0.45	0.126	-0.115	C6	central
PF11_0377	casein kinase 1	42h	21h	38h	46h	0.853	-0.696	0.138	-0.088	C5	central
PF11_0378	hypothetical protein	7h	34h	41h	28h	0.831	-1.567	0.213	-0.205	C6	central
PF11_0379	hypothetical protein	40h	18h	26h	11h	2.241	-2.566	0.402	-0.279	C3	central
PF11_0380	hypothetical protein- conserved	6h	41h	45h	38h	0.535	-1.092	0.222	-0.168	C6	central
PF11_0381	subtilisin-like protease 2	42h	25h	32h	18h	3.023	-3.339	0.517	-0.324	C4	central
PF11_0382	ribosomal protein S9- putative	7h	41h	1h	27h	0.643	-0.717	0.161	-0.101	C6	central
PF11_0383	hypothetical protein	39h	21h	28h	15h	2.259	-2.512	0.453	-0.218	C3	central
PF11_0384	hypothetical protein- conserved	9h	39h	43h	34h	0.859	-1.31	0.256	-0.105	C6	central
PF11_0385	hypothetical protein	22h	41h	13h	35h	1.66	-1.17	0.311	-0.240	C1	central
PF11_0386	30S ribosomal protein S14- putative	32h	11h	19h	5h	1.848	-2.018	0.350	-0.273	C2	central
PF11_0392	hypothetical protein	37h	21h	28h	42h	1.81	-1.658	0.378	-0.206	C3	central
PF11_0393	hypothetical protein- conserved	6h	40h	44h	17h	0.84	-0.919	0.236	-0.135	C6	central
PF11_0394	hypothetical protein	33h	22h	28h	17h	0.517	-0.783	0.190	-0.175	C3	central
PF11_0395	guanylyl cyclase	34h	18h	27h	40h	1.979	-1.62	0.371	-0.194	C3	central
PF11_0397	hypothetical protein- conserved	7h	40h	44h	32h	0.615	-0.895	0.181	-0.106	C6	central
PF11_0398	hypothetical protein	43h	30h	38h	19h	1.322	-2.093	0.381	-0.252	C5	central
PF11_0399	hypothetical protein	13h	41h	44h	36h	0.511	-1.21	0.242	-0.207	C6	central
PF11_0401	hypothetical protein	7h	41h	44h	36h	0.611	-0.857	0.191	-0.113	C6	central
PF11_0402	hypothetical protein	2h	32h	41h	17h	1.401	-1.45	0.277	-0.184	C6	central
PF11_0404	malaria antigen	14h	39h	45h	27h	1.516	-1.762	0.206	-0.211	C6	central
PF11_0406	hypothetical protein	25h	38h	18h	30h	1.033	-0.571	0.195	-0.194	C2	central
PF11_0407	adrenodoxin reductase- putative	30h	11h	19h	5h	0.846	-1.323	0.227	-0.264	C2	central
PF11_0409	hypothetical protein- conserved	12h	41h	45h	35h	1.101	-1.615	0.245	-0.207	C6	central
PF11_0412	Vacuolar ATP synthase subunit F- putative	32h	43h	28h	38h	0.666	-0.794	0.095	-0.189	C3	central
PF11_0413	hypothetical protein	31h	3h	11h	38h	0.724	-0.563	0.092	-0.119	C1	central
PF11_0414	hypothetical protein	24h	10h	17h	39h	1.099	-1.105	0.292	-0.141	C2	central
PF11_0415	hypothetical protein	38h	19h	28h	12h	2.618	-3.084	0.519	-0.404	C3	central
PF11_0417	hypothetical protein	39h	20h	27h	14h	1.883	-2.368	0.424	-0.257	C3	central
PF11_0418	hypothetical protein	17h	34h	41h	27h	0.924	-1.509	0.216	-0.233	C6	central
PF11_0419	hypothetical protein	6h	30h	45h	25h	0.937	-1.089	0.262	-0.258	C6	central
PF11_0420	hypothetical protein	32h	15h	26h	38h	1.517	-0.994	0.283	-0.216	C3	central
PF11_0422	hypothetical protein	10h	33h	39h	18h	0.909	-0.807	0.138	-0.211	C5	central
PF11_0423	hypothetical protein	32h	10h	18h	38h	1.235	-1.287	0.232	-0.200	C2	central
PF11_0424	hypothetical protein	32h	15h	25h	38h	1.447	-0.966	0.272	-0.191	C2	central
PF11_0425	hypothetical protein	30h	11h	21h	38h	1.629	-1.402	0.307	-0.210	C2	central
PF11_0427	dolichyl-phosphate b-D-mannosyltransferase- putative	28h	9h	16h	38h	1.648	-1.396	0.269	-0.274	C2	central
PF11_0428	hypothetical protein- conserved	22h	42h	12h	37h	1.21	-1.158	0.214	-0.219	C1	central
PF11_0429	hypothetical protein	34h	18h	26h	8h	2.178	-2.319	0.469	-0.229	C3	central
PF11_0432	hypothetical protein	24h	9h	15h	28h	1.213	-0.774	0.240	-0.184	C2	central
PF11_0435	hypothetical protein	35h	10h	27h	3h	1.336	-1.389	0.157	-0.221	C3	central
PF11_0436	hypothetical protein	9h	41h	45h	36h	0.599	-0.931	0.171	-0.086	C6	central
PF11_0437	hypothetical protein	13h	41h	2h	24h	1.44	-1.583	0.270	-0.177	C6	central
PF11_0438	Ribosomal protein- putative	11h	41h	3h	24h	1.44	-1.423	0.291	-0.155	C6	central
PF11_0439	hypothetical protein	10h	40h	45h	34h	0.926	-1.159	0.193	-0.116	C6	central
PF11_0440	hypothetical protein	30h	10h	21h	38h	1.425	-0.955	0.243	-0.205	C2	central
PF11_0441	hypothetical protein	38h	17h	26h	11h	1.311	-1.456	0.231	-0.174	C3	central
PF11_0442	hypothetical protein	41h	24h	32h	16h	3.449	-3.6	0.545	-0.347	C4	central
PF11_0443	hypothetical protein- conserved	33h	16h	24h	10h	2.354	-2.502	0.490	-0.275	C2	central
PF11_0445	DNA-directed RNA polymerase I- putative	10h	40h	45h	26h	0.969	-1.332	0.230	-0.114	C6	central
PF11_0447	translation initiation factor eIF-1A- putative	14h	41h	46h	37h	0.703	-1.174	0.169	-0.128	C6	central
PF11_0448	hypothetical protein	30h	42h	22h	36h	1.442	-0.827	0.225	-0.257	C2	central
PF11_0452	hypothetical protein	7h	31h	38h	25h	1.24	-2.243	0.325	-0.311	C5	central
PF11_0457	hypothetical protein	11h	37h	45h	18h	2.036	-1.568	0.237	-0.408	C6	central
PF11_0458	hypothetical protein	10h	27h	39h	18h	1.287	-1.282	0.183	-0.292	C5	central
PF11_0459	hypothetical protein	30h	11h	19h	38h	1.882	-1.643	0.366	-0.296	C2	central
PF11_0461	rab6	34h	19h	28h	41h	1.015	-0.683	0.174	-0.154	C3	central
PF11_0462	hypothetical protein	42h	21h	30h	4h	0.721	-0.64	0.120	-0.141	C3	central
PF11_0463	coat protein- gamma subunit- putative	10h	22h	4h	16h	0.575	-0.551	0.119	-0.157	C6	central
PF11_0464	hypothetical protein	38h	22h	28h	4h	2.257	-2.389	0.481	-0.216	C3	central
PF11_0465	dynamin-like protein	10h	22h	27h	17h	0.471	-0.914	0.190	-0.197	C3	central
PF11_0466	transport protein- putative	25h	41h	15h	35h	1.006	-0.648	0.157	-0.141	C2	central
PF11_0467	hypothetical protein	31h	15h	25h	38h	1.63	-1.229	0.346	-0.211	C2	subtelomere
PF11_0468	hypothetical protein	32h	10h	25h	38h	1.778	-1.286	0.279	-0.257	C3	subtelomere
PF11_0469	hypothetical protein	15h	40h	44h	31h	0.899	-1.462	0.208	-0.169	C6	subtelomere
PF11_0471	hypothetical protein	11h	38h	44h	26h	1.289	-1.71	0.264	-0.206	C6	subtelomere
PF11_0473	hypothetical protein	42h	30h	38h	25h	1.319	-1.26	0.275	-0.240	C5	subtelomere
PF11_0474	hypothetical protein- conserved	43h	13h	30h	4h	1.381	-1.349	0.146	-0.288	C3	subtelomere
PF11_0477	CCAAT-box DNA binding protein subunit B	41h	14h	22h	6h	1.772	-2.151	0.241	-0.314	C2	subtelomere
PF11_0480	hypothetical protein	33h	22h	28h	38h	0.919	-0.705	0.217	-0.109	C3	subtelomere
PF11_0482	hypothetical protein	31h	9h	14h	38h	1.758	-1.889	0.318	-0.315	C1	subtelomere
PF11_0483	farnesyltransferase beta subunit- putative	14h	40h	44h	37h	1.299	-1.923	0.314	-0.183	C6	subtelomere
PF11_0484	hypothetical protein	32h	9h	16h	38h	1.23	-1.024	0.145	-0.215	C2	subtelomere
PF11_0485	hypothetical protein	30h	10h	17h	5h	1.418	-1.685	0.330	-0.226	C2	subtelomere
PF11_0487	hypothetical protein	8h	42h	2h	39h	0.539	-0.556	0.160	-0.168	C6	subtelomere
PF11_0488	hypothetical protein	28h	10h	18h	38h	2.007	-2.001	0.412	-0.284	C2	subtelomere
PF11_0503	hypothetical protein	10h	34h	43h	19h	2.966	-3.137	0.412	-0.457	C6	subtelomere
PF11_0504	hypothetical protein	5h	32h	43h	12h	2.205	-1.719	0.396	-0.309	C6	subtelomere
PF11_0505	hypothetical protein	8h	31h	40h	19h	2.824	-3.295	0.379	-0.473	C6	subtelomere
PF11_0506	hypothetical protein	19h	4h	11h	33h	2.364	-1.871	0.528	-0.293	C1	subtelomere
PF11_0507	antigen 332- putative	19h	5h	11h	33h	2.386	-2.089	0.567	-0.306	C1	subtelomere
PF11_0508	hypothetical protein	22h	4h	12h	33h	1.979	-1.731	0.419	-0.296	C1	subtelomere
PF11_0509	ring-infected erythrocyte surface antigen- putative	43h	26h	38h	19h	3.196	-3.838	0.597	-0.518	C5	subtelomere
PF11_0510	Ser%2FThr protein kinase- putative	5h	32h	43h	26h	0.569	-0.861	0.121	-0.175	C6	subtelomere
PF11_0511	hypothetical protein	17h	2h	10h	32h	2.606	-1.958	0.509	-0.246	C1	subtelomere
PF11_0512	ring-infected erythrocyte surface antigen 2- RESA-2 - malaria parasite %28Plasmodium falciparum%29-related	6h	30h	39h	18h	2.717	-3.232	0.377	-0.421	C5	subtelomere
PF11_0513	hypothetical protein	6h	30h	38h	20h	1.828	-2.846	0.393	-0.372	C5	subtelomere
PF11_0521	erythrocyte membrane protein 1 %28PfEMP1%29	12h	35h	40h	17h	0.444	-0.378	0.089	-0.136	C6	subtelomere
PF11_0524	U6 snRNA associated Sm-like protein Ls%3B U6 snRNA associated Sm-like protein LsM4- putative	30h	42h	9h	37h	0.725	-0.874	0.095	-0.178	C1	central
PF11_0525	hypothetical protein- conserved	24h	38h	42h	31h	0.657	-0.751	0.105	-0.155	C6	central
PF11_0526	hypothetical protein	10h	39h	43h	31h	0.679	-1.279	0.211	-0.156	C6	central
PF11_0528	hypothetical protein	37h	22h	30h	17h	1.71	-1.57	0.371	-0.146	C3	central
PF11_0560	hypothetical protein- conserved	27h	41h	45h	36h	0.661	-0.995	0.160	-0.163	C6	central
PF13_0011	plasmodium falciparum gamete antigen 27%2F25	28h	11h	21h	34h	1.755	-1.429	0.354	-0.188	C2	subtelomere
PF13_0012	hypothetical protein	43h	25h	38h	2h	1.66	-1.289	0.312	-0.161	C5	subtelomere
PF13_0013	PBS lyase HEAT-like repeat domain protein	6h	33h	42h	30h	0.926	-1.3	0.188	-0.132	C6	subtelomere
PF13_0014	40S ribosomal protein S7 homologue- putative	10h	41h	2h	25h	1.424	-1.514	0.309	-0.194	C6	subtelomere
PF13_0015	hypothetical protein	22h	41h	13h	35h	2.002	-1.586	0.326	-0.238	C1	subtelomere
PF13_0016	methyl transferase-like protein- putative	28h	42h	11h	36h	1.1	-1.109	0.099	-0.234	C1	subtelomere
PF13_0017	hypothetical protein	20h	41h	3h	32h	1.173	-1.646	0.214	-0.193	C6	subtelomere
PF13_0018	hypothetical protein	1h	34h	41h	17h	0.6	-0.762	0.152	-0.091	C6	subtelomere
PF13_0019	sodium%2Fhydrogen exchanger- putative	38h	22h	28h	15h	0.751	-1.358	0.213	-0.206	C3	subtelomere
PF13_0020	hypothetical protein	30h	41h	45h	38h	0.504	-1.015	0.194	-0.194	C6	central
PF13_0021	small heat shock protein- putative	25h	6h	13h	35h	1.878	-1.9	0.412	-0.268	C1	central
PF13_0022	cyclin 4	24h	8h	14h	38h	1.195	-1.212	0.285	-0.219	C1	central
PF13_0023	DNA-directed RNA polymerase 2- putative	13h	40h	44h	33h	0.587	-1.271	0.215	-0.138	C6	central
PF13_0024	hypothetical protein	32h	10h	18h	39h	1.254	-1.394	0.285	-0.177	C2	central
PF13_0025	hypothetical protein	32h	10h	18h	38h	1.745	-1.976	0.393	-0.285	C2	central
PF13_0031	hypothetical protein	17h	42h	10h	35h	1.37	-1.176	0.247	-0.178	C1	central
PF13_0033	26S proteasome regulatory subunit- putative	31h	4h	25h	41h	1.101	-0.769	0.142	-0.133	C3	central
PF13_0034	vacuolar ATP synthase subunit h- putative	10h	39h	44h	18h	1.592	-1.459	0.289	-0.302	C6	central
PF13_0036	DNAJ protein- putative	30h	42h	45h	36h	0.73	-1.037	0.134	-0.206	C6	central
PF13_0037	DEAD box helicase- putative	16h	41h	45h	33h	1.047	-1.655	0.205	-0.207	C6	central
PF13_0039	hypothetical protein	42h	24h	32h	7h	2.903	-3.337	0.526	-0.310	C4	central
PF13_0040	DNA-directed RNA polymerase alpha chain- putative	26h	11h	18h	5h	0.693	-1.161	0.245	-0.172	C2	central
PF13_0042	fork head domain protein- putative	16h	38h	41h	32h	0.67	-1.104	0.179	-0.197	C6	central
PF13_0043	CCAAT-binding transcription factor- putative	27h	9h	18h	38h	1.085	-0.905	0.197	-0.138	C2	central
PF13_0044	carbamoyl phosphate synthetase- putative	15h	39h	43h	32h	0.996	-1.602	0.249	-0.169	C6	central
PF13_0045	40S ribosomal protein S27- putative	10h	41h	47h	27h	1.172	-1.877	0.324	-0.183	C6	central
PF13_0048	hypothetical protein	12h	41h	45h	37h	0.945	-1.658	0.267	-0.210	C6	central
PF13_0049	60S ribosomal protein L24- putative	12h	41h	47h	37h	1.207	-1.651	0.261	-0.152	C6	central
PF13_0051	snornp protein gar1 homologue- putative	9h	40h	45h	32h	0.847	-1.084	0.198	-0.095	C6	central
PF13_0053	hypothetical protein	14h	41h	45h	37h	0.714	-1.338	0.200	-0.178	C6	central
PF13_0054	hypothetical protein	24h	7h	14h	34h	2.092	-1.453	0.357	-0.248	C1	central
PF13_0055	hypothetical protein	42h	30h	38h	25h	1.357	-1.466	0.313	-0.211	C5	central
PF13_0058	hypothetical protein	42h	24h	31h	17h	3.301	-4.115	0.626	-0.429	C4	central
PF13_0059	ribosomal protein S15- mitochondrial precursor- putative	20h	41h	12h	37h	1.001	-1.054	0.134	-0.151	C1	central
PF13_0060	hypothetical protein	8h	32h	46h	24h	0.859	-0.768	0.137	-0.095	C6	central
PF13_0061	ATP synthase gamma chain- mitochondrial precursor- putative	28h	9h	17h	38h	1.301	-1.071	0.248	-0.248	C2	central
PF13_0062	clathrin-adaptor medium chain- putative	30h	42h	45h	38h	0.508	-1.204	0.202	-0.230	C6	central
PF13_0063	26S proteasome regulatory subunit 7- putative	33h	12h	28h	40h	0.847	-0.418	0.099	-0.132	C3	central
PF13_0064	hypothetical protein	40h	18h	32h	11h	0.36	-0.488	0.082	-0.097	C4	central
PF13_0065	vacuolar ATP synthase- catalytic subunit a	31h	43h	2h	38h	0.448	-0.713	0.083	-0.146	C6	central
PF13_0070	branched-chain alpha keto-acid dehydrogenase- putative	33h	13h	20h	6h	1.419	-1.622	0.277	-0.226	C2	central
PF13_0071	hypothetical protein	22h	39h	15h	30h	1.391	-1.034	0.180	-0.236	C2	central
PF13_0072	hypothetical protein	40h	14h	32h	45h	1.456	-1.236	0.147	-0.178	C4	central
PF13_0073	hypothetical protein	13h	35h	42h	19h	3.409	-3.504	0.440	-0.620	C6	subtelomere
PF13_0074	hypothetical protein	3h	25h	42h	16h	2.416	-2.174	0.403	-0.442	C6	subtelomere
PF13_0075	hypothetical protein- conserved in P. falciparum	4h	30h	43h	14h	2.596	-2.696	0.367	-0.315	C6	subtelomere
PF13_0076	hypothetical protein	9h	33h	42h	26h	1.947	-2.614	0.310	-0.293	C6	subtelomere
PF13_0077	DEAD box helicase- putative	22h	7h	14h	3h	1.396	-1.419	0.331	-0.142	C1	central
PF13_0078	hypothetical protein	38h	22h	30h	4h	2.005	-1.811	0.449	-0.230	C3	central
PF13_0079	hypothetical protein	35h	21h	27h	16h	1.998	-2.361	0.511	-0.242	C3	central
PF13_0080	hypothetical protein	26h	10h	18h	36h	1.701	-1.273	0.345	-0.203	C2	central
PF13_0082	cop-coated vesicle membrane protein p24 precursor- putative	31h	42h	26h	36h	0.956	-0.929	0.127	-0.224	C3	central
PF13_0083	lipoate-protein ligase a- putative	21h	41h	46h	36h	1.498	-2.189	0.299	-0.244	C6	central
PF13_0084	ubiquitin-like protein- putative	12h	37h	8h	18h	0.585	-0.536	0.073	-0.123	C6	central
PF13_0085	serine%2Fthreonine protein kinase- putative	47h	33h	42h	6h	0.871	-0.547	0.146	-0.134	C6	central
PF13_0086	hypothetical protein	35h	16h	25h	10h	2.353	-2.85	0.465	-0.366	C2	central
PF13_0087	hypothetical protein- conserved	14h	41h	45h	35h	1.044	-1.449	0.207	-0.153	C6	central
PF13_0088	Myb1 protein	24h	41h	46h	28h	1.001	-1.501	0.262	-0.176	C6	central
PF13_0089	hypothetical protein	30h	42h	46h	38h	0.725	-0.806	0.127	-0.184	C6	central
PF13_0090	ADP-ribosylation factor- putative	41h	26h	34h	45h	2.694	-1.969	0.432	-0.266	C4	central
PF13_0091	hypothetical protein	9h	40h	45h	31h	0.598	-1.145	0.187	-0.134	C6	central
PF13_0094		24h	40h	43h	35h	0.632	-1.02	0.215	-0.127	C6	central
PF13_0096	Ubiquitin Carboxyl-terminal Hydrolase-like zinc finger protein	9h	42h	1h	38h	0.354	-0.861	0.155	-0.155	C6	central
PF13_0097	hypothetical protein	16h	45h	10h	22h	2.178	-1.382	0.380	-0.259	C1	central
PF13_0098	hypothetical protein	14h	42h	6h	35h	0.873	-1.284	0.162	-0.217	C6	central
PF13_0099	hypothetical protein	15h	42h	7h	35h	1.385	-1.662	0.237	-0.232	C6	central
PF13_0101	hypothetical protein	18h	42h	12h	37h	1.182	-0.868	0.256	-0.165	C1	central
PF13_0102	DNAJ-like Sec63 homologue	2h	28h	42h	6h	0.488	-0.418	0.080	-0.059	C6	central
PF13_0106	hypothetical protein	3h	24h	42h	14h	1.473	-1.122	0.239	-0.238	C6	central
PF13_0109	N2-N2-dimethylguanosine tRNA methyltransferase- putative	8h	38h	43h	27h	1.164	-1.806	0.310	-0.219	C6	central
PF13_0112	hypothetical protein	22h	6h	12h	37h	1.349	-1.262	0.333	-0.268	C1	central
PF13_0116	hypothetical protein	9h	24h	3h	17h	1.188	-1.24	0.105	-0.291	C6	central
PF13_0117	hypothetical protein- conserved	27h	9h	17h	36h	1.224	-1.257	0.243	-0.205	C2	central
PF13_0118	hypothetical protein	26h	42h	10h	37h	1.25	-1.489	0.147	-0.255	C1	central
PF13_0120	hypothetical protein	38h	18h	27h	42h	1.391	-1.179	0.228	-0.165	C3	central
PF13_0121	dihydrolipoamide succinyltransferase- putative	26h	9h	17h	37h	1.629	-1.301	0.311	-0.202	C2	central
PF13_0124	hypothetical protein- conserved	6h	32h	43h	19h	0.972	-0.985	0.194	-0.134	C6	central
PF13_0125	hypothetical protein	43h	28h	38h	18h	1.176	-1.477	0.289	-0.164	C5	central
PF13_0126	hypothetical protein	27h	9h	18h	36h	1.667	-1.241	0.266	-0.246	C2	central
PF13_0127	hypothetical protein	37h	17h	26h	10h	2.065	-2.666	0.444	-0.324	C3	central
PF13_0128	beta-hydroxyacyl-acp dehydratase precursor	4h	38h	43h	28h	0.75	-0.863	0.218	-0.159	C6	central
PF13_0129	ribosomal protein L6 homologue- putative	11h	40h	45h	33h	1.366	-1.853	0.287	-0.191	C6	central
PF13_0130	vacuolar ATP synthase subunit g- putative	13h	42h	4h	38h	0.697	-0.993	0.166	-0.150	C6	central
PF13_0131	hypothetical protein	30h	13h	22h	38h	1.5	-0.792	0.260	-0.241	C2	central
PF13_0132	60S ribosomal protein L23a- putative	12h	41h	1h	37h	1.375	-1.687	0.271	-0.166	C6	central
PF13_0133	aspartyl %28acid%29 protease- putative	11h	42h	47h	38h	0.699	-1.123	0.185	-0.207	C6	central
PF13_0134	hypothetical protein	28h	7h	14h	36h	1.128	-0.772	0.149	-0.198	C1	central
PF13_0135	hypothetical protein	28h	41h	44h	36h	0.445	-0.934	0.184	-0.172	C6	central
PF13_0136	hypothetical protein	11h	40h	45h	18h	1.043	-1.292	0.227	-0.138	C6	central
PF13_0137	hypothetical protein	13h	38h	4h	28h	1.13	-1.193	0.166	-0.147	C6	central
PF13_0138	hypothetical protein- conserved	6h	33h	42h	16h	1.572	-1.549	0.258	-0.256	C6	central
PF13_0139	hypothetical protein	28h	9h	17h	38h	1.358	-1.254	0.255	-0.195	C2	central
PF13_0140	dihydrofolate synthase%2Ffolylpolyglutamate synthase	30h	9h	17h	38h	1.627	-1.433	0.252	-0.268	C2	central
PF13_0141	L-lactate dehydrogenase	22h	42h	47h	36h	1.175	-1.696	0.186	-0.249	C6	central
PF13_0142	u6 snRNA-associated sm-like protein- putative	22h	41h	45h	37h	0.666	-1.356	0.195	-0.182	C6	central
PF13_0143	phosphoribosylpyrophosphate synthetase	17h	40h	44h	34h	0.766	-1.58	0.248	-0.201	C6	central
PF13_0144	oxidoreductase- putative	25h	9h	17h	37h	1.61	-1.35	0.336	-0.197	C2	central
PF13_0147	hypothetical protein	9h	41h	44h	36h	0.503	-1.363	0.244	-0.190	C6	central
PF13_0148	hypothetical protein	27h	9h	16h	4h	1.888	-2.214	0.400	-0.322	C2	central
PF13_0149	chromatin assembly factor 1 subunit- putative	33h	11h	18h	39h	1.356	-1.451	0.276	-0.243	C2	central
PF13_0150	DNA-directed RNA polymerase 3 largest subunit	12h	38h	43h	31h	1.074	-1.592	0.230	-0.184	C6	central
PF13_0151	hypothetical protein	26h	42h	18h	38h	0.826	-0.708	0.105	-0.133	C2	central
PF13_0152	transcriptional regulatory protein sir2 homologue- putative	39h	22h	31h	10h	0.998	-1.166	0.198	-0.136	C4	central
PF13_0153	hypothetical protein	14h	34h	10h	20h	1.148	-0.773	0.216	-0.254	C1	central
PF13_0154	hypothetical protein	39h	12h	27h	2h	1.13	-0.94	0.203	-0.183	C3	central
PF13_0155	hypothetical protein	32h	11h	24h	4h	1.698	-1.658	0.272	-0.260	C2	central
PF13_0156	proteasome subunit beta type 7 precursor- putative	38h	14h	22h	43h	0.94	-0.553	0.081	-0.169	C2	central
PF13_0157	ribose-phosphate pyrophosphokinase- putative	11h	41h	44h	37h	0.832	-1.738	0.329	-0.214	C6	central
PF13_0158	hypothetical protein	9h	39h	44h	31h	1.452	-1.951	0.349	-0.222	C6	central
PF13_0159	predicted nucleotidyltransferase- putative	42h	30h	38h	2h	1.426	-0.93	0.271	-0.224	C5	central
PF13_0161	hypothetical protein	42h	26h	35h	45h	2.867	-2.597	0.490	-0.271	C4	central
PF13_0162	hypothetical protein	7h	32h	38h	13h	1.928	-2.068	0.276	-0.295	C5	central
PF13_0163	hypothetical protein	46h	33h	40h	31h	1.151	-1.265	0.268	-0.123	C6	central
PF13_0164	hypothetical protein- conserved	32h	10h	26h	38h	0.736	-0.477	0.119	-0.100	C3	central
PF13_0165	hypothetical protein	17h	36h	43h	27h	1.073	-1.766	0.252	-0.256	C6	central
PF13_0167	hypothetical protein	9h	41h	2h	26h	0.547	-0.579	0.130	-0.072	C6	central
PF13_0169	hypothetical protein	42h	24h	35h	4h	2.121	-1.552	0.301	-0.235	C4	central
PF13_0170	glutaminyl-tRNA synthetase- putative	10h	41h	1h	36h	1.123	-1.406	0.243	-0.122	C6	central
PF13_0171	60S ribosomal protein L23- putative	11h	42h	3h	24h	1.384	-1.414	0.297	-0.204	C6	central
PF13_0172	hypothetical protein	15h	36h	44h	26h	1.188	-1.443	0.171	-0.230	C6	central
PF13_0173	hypothetical protein	40h	22h	30h	16h	3.091	-3.713	0.614	-0.399	C3	central
PF13_0175	hypothetical protein- conserved	9h	34h	45h	17h	1.509	-1.388	0.199	-0.229	C6	central
PF13_0176	apurinic%2Fapyrimidinic endonuclease Apn1	32h	10h	18h	38h	1.087	-1.197	0.231	-0.178	C2	central
PF13_0177	ATP-dependent RNA helicase- putative	7h	35h	43h	28h	1.638	-2.142	0.347	-0.221	C6	central
PF13_0178	translation initiation factor 6- putative	9h	35h	44h	26h	1.39	-1.687	0.253	-0.211	C6	central
PF13_0179	isoleucine--tRNA ligase- putative	14h	40h	43h	33h	0.9	-1.24	0.138	-0.199	C6	central
PF13_0180	chaperonin- putative	24h	41h	11h	34h	1.314	-1.225	0.214	-0.235	C1	central
PF13_0182	hypothetical protein	30h	6h	13h	36h	1.06	-0.69	0.118	-0.194	C1	central
PF13_0183	hypothetical protein	24h	41h	17h	30h	1.618	-1.069	0.274	-0.193	C2	central
PF13_0184	hypothetical protein	14h	37h	43h	26h	1.011	-1.782	0.282	-0.246	C6	central
PF13_0185	histone h3- putative	38h	13h	19h	7h	1.389	-1.534	0.222	-0.205	C2	central
PF13_0187	hypothetical protein	26h	10h	18h	38h	0.975	-0.905	0.217	-0.182	C2	central
PF13_0188	hypothetical protein	30h	12h	20h	38h	1.767	-1.471	0.339	-0.301	C2	central
PF13_0189	hypothetical protein	28h	10h	19h	38h	1.834	-1.554	0.359	-0.270	C2	central
PF13_0190	hypothetical protein	11h	42h	3h	26h	1.449	-1.586	0.326	-0.276	C6	central
PF13_0191	hypothetical protein	21h	5h	12h	33h	1.761	-1.403	0.373	-0.180	C1	central
PF13_0193	MSP7-like protein	3h	22h	26h	16h	1.325	-2.166	0.368	-0.439	C3	central
PF13_0194	hypothetical protein	7h	38h	43h	13h	1.523	-1.577	0.327	-0.207	C6	central
PF13_0197	Merozoite Surface Protein 7 precursor- MSP7	39h	19h	27h	12h	2.86	-3.408	0.506	-0.470	C3	central
PF13_0198	reticulocyte binding protein 2 homolog a	41h	24h	35h	45h	3.162	-2.734	0.467	-0.287	C4	central
PF13_0199	hypothetical protein	30h	9h	18h	38h	1.101	-0.783	0.180	-0.190	C2	central
PF13_0200	hypothetical protein	31h	9h	15h	4h	1.191	-1.537	0.280	-0.189	C2	central
PF13_0203	hypothetical protein	9h	33h	43h	27h	0.792	-1.221	0.129	-0.184	C6	central
PF13_0204	nuclear movement protein- putative	15h	40h	46h	31h	1.081	-1.533	0.181	-0.208	C6	central
PF13_0205	tryptophan--tRNA ligase- putative	14h	41h	45h	34h	1.059	-1.496	0.207	-0.177	C6	central
PF13_0206		24h	41h	45h	32h	0.594	-1.109	0.168	-0.135	C6	central
PF13_0208	hypothetical protein	14h	40h	44h	33h	0.847	-1.64	0.267	-0.170	C6	central
PF13_0209	hypothetical protein	6h	40h	44h	13h	1.189	-1.481	0.337	-0.167	C6	central
PF13_0211	calcium-dependent protein kinase	42h	26h	33h	19h	3.253	-4.007	0.626	-0.369	C4	central
PF13_0212	hypothetical protein	5h	40h	44h	36h	0.637	-1.036	0.241	-0.145	C6	central
PF13_0213	60S ribosomal subunit protein L6e- putative	11h	40h	2h	25h	1.293	-1.287	0.231	-0.173	C6	central
PF13_0214	elongation factor 1-gamma- putative	13h	41h	44h	35h	1.057	-1.882	0.290	-0.234	C6	central
PF13_0215	hypothetical protein	19h	35h	40h	30h	0.455	-0.819	0.097	-0.146	C6	central
PF13_0216	hypothetical protein	36h	13h	19h	5h	1.57	-1.987	0.297	-0.278	C2	central
PF13_0217	hypothetical protein	31h	9h	14h	38h	1.306	-1.431	0.277	-0.261	C1	central
PF13_0218	ABC transporter- putative	25h	9h	14h	38h	1.422	-1.53	0.318	-0.274	C1	central
PF13_0219	hypothetical protein	9h	38h	43h	27h	1.306	-1.965	0.345	-0.213	C6	central
PF13_0220	hypothetical protein	17h	5h	12h	22h	0.71	-0.676	0.197	-0.100	C1	central
PF13_0221	hypothetical protein	12h	33h	5h	19h	0.426	-0.327	0.062	-0.070	C6	central
PF13_0222	RNA lariat debranching enzyme- putative	14h	41h	45h	35h	1.165	-1.479	0.203	-0.163	C6	central
PF13_0223	hypothetical protein- conserved	32h	12h	22h	38h	2.036	-1.826	0.349	-0.306	C2	central
PF13_0224	60S ribosomal subunit protein L18- putative	10h	41h	1h	25h	1.508	-1.684	0.311	-0.140	C6	central
PF13_0225	hypothetical protein	40h	24h	31h	18h	2.301	-3.034	0.562	-0.309	C3	central
PF13_0226	hypothetical protein- conserved	31h	41h	44h	36h	0.897	-0.949	0.149	-0.240	C6	central
PF13_0227	vacuolar ATP synthase subunit D- putative	14h	43h	4h	40h	0.59	-0.713	0.140	-0.077	C6	central
PF13_0228	40S ribosomal subunit protein S6- putative	10h	40h	3h	18h	1.344	-1.17	0.238	-0.145	C6	central
PF13_0229	IRP-like protein	38h	14h	19h	42h	1.481	-1.29	0.172	-0.181	C2	central
PF13_0231	hypothetical protein	27h	9h	16h	38h	1.366	-1.47	0.285	-0.197	C2	central
PF13_0232	Casein kinase II regulatory subunit- putative	22h	41h	44h	36h	0.601	-1.312	0.206	-0.201	C6	central
PF13_0233	myosin a	42h	27h	38h	1h	1.898	-1.466	0.330	-0.231	C5	central
PF13_0234	phosphoenolpyruvate carboxykinase	18h	39h	11h	26h	2.026	-1.337	0.303	-0.278	C1	central
PF13_0235	hypothetical protein	17h	39h	43h	33h	1.065	-1.619	0.249	-0.165	C6	central
PF13_0236	hypothetical protein- conserved	13h	44h	4h	20h	0.465	-0.421	0.102	-0.100	C6	central
PF13_0237	hypothetical protein	30h	8h	14h	38h	1.13	-0.92	0.183	-0.236	C1	central
PF13_0238	conserved protein- putative	45h	28h	38h	19h	1.422	-1.939	0.317	-0.247	C5	central
PF13_0239	hypothetical protein	9h	41h	44h	36h	0.527	-1.217	0.225	-0.179	C6	central
PF13_0241	hypothetical protein	26h	8h	14h	37h	1.622	-1.531	0.315	-0.254	C1	central
PF13_0242	isocitrate dehydrogenase %28NADP%29- mitochondrial precursor	27h	8h	16h	38h	1.082	-0.97	0.192	-0.161	C2	central
PF13_0243	hypothetical protein	18h	42h	1h	38h	0.621	-1.045	0.114	-0.172	C6	central
PF13_0245	hypothetical protein	24h	41h	45h	36h	0.403	-0.76	0.121	-0.091	C6	central
PF13_0246	hypothetical protein	31h	12h	21h	39h	1.458	-1.36	0.286	-0.166	C2	central
PF13_0247	transmission blocking target antigen precursor	43h	17h	39h	3h	0.958	-0.731	0.134	-0.160	C5	central
PF13_0249	hypothetical protein	33h	13h	19h	7h	1.812	-2.501	0.461	-0.325	C2	central
PF13_0251	DNA topoisomerase III- putative	30h	10h	18h	4h	1.244	-1.572	0.309	-0.192	C2	central
PF13_0252	nucleoside transporter 1	18h	41h	10h	34h	1.557	-1.794	0.197	-0.227	C1	central
PF13_0253	ethanolamine-phosphate cytidylyltransferase- putative	45h	24h	38h	13h	1.514	-1.399	0.278	-0.240	C5	central
PF13_0254	hypothetical protein	27h	41h	43h	35h	0.73	-0.831	0.091	-0.167	C6	central
PF13_0255	hypothetical protein	40h	18h	27h	10h	2.593	-2.813	0.395	-0.330	C3	central
PF13_0256	hypothetical protein	42h	18h	36h	4h	1.898	-1.419	0.270	-0.216	C5	central
PF13_0257	glutamate--tRNA ligase	10h	40h	44h	33h	1.107	-1.613	0.294	-0.166	C6	central
PF13_0258	sexual stage-specific protein kinase	34h	18h	26h	13h	0.73	-0.671	0.151	-0.104	C3	central
PF13_0260	hypothetical protein- conserved	37h	14h	31h	40h	1.4	-1.248	0.185	-0.161	C4	central
PF13_0261	ATP binding protein- putative	7h	39h	44h	25h	1.084	-1.362	0.278	-0.139	C6	central
PF13_0262	lysine--tRNA ligase	13h	41h	45h	34h	0.785	-1.259	0.180	-0.147	C6	central
PF13_0263	hypothetical protein	5h	40h	44h	37h	0.837	-1.625	0.350	-0.183	C6	central
PF13_0264	hypothetical protein	27h	12h	19h	38h	1.191	-1.288	0.317	-0.221	C2	central
PF13_0265	hypothetical protein	38h	24h	31h	17h	0.587	-0.923	0.181	-0.108	C3	central
PF13_0266	hypothetical protein	32h	13h	25h	38h	1.043	-0.821	0.171	-0.161	C2	central
PF13_0267	hypothetical protein	10h	39h	4h	17h	2.174	-1.448	0.326	-0.383	C6	central
PF13_0268	ribosomal protein L17- putative	11h	41h	2h	25h	1.514	-1.663	0.310	-0.186	C6	central
PF13_0270	hypothetical protein	8h	32h	39h	26h	1.007	-1.82	0.280	-0.203	C5	central
PF13_0271	ABC transporter- putative	18h	30h	33h	24h	0.432	-1.071	0.174	-0.240	C4	central
PF13_0272	thioredoxin-related protein- putative	32h	9h	26h	39h	1.445	-0.75	0.191	-0.205	C3	central
PF13_0273	hypothetical protein- conserved	14h	41h	44h	36h	0.791	-1.667	0.291	-0.223	C6	central
PF13_0274	hypothetical protein- conserved	30h	41h	45h	36h	0.455	-0.863	0.104	-0.168	C6	central
PF13_0275	hypothetical protein	9h	32h	43h	22h	2.54	-2.983	0.310	-0.420	C6	central
PF13_0277	hypothetical protein	30h	3h	11h	37h	0.75	-0.554	0.093	-0.122	C1	central
PF13_0278	hypothetical protein	9h	41h	45h	38h	0.927	-1.478	0.278	-0.198	C6	central
PF13_0279	hypothetical protein	26h	41h	13h	36h	1.12	-1.264	0.168	-0.278	C1	central
PF13_0280	ER lumen protein retaining receptor	37h	22h	28h	42h	0.564	-0.385	0.107	-0.096	C3	central
PF13_0281	hypothetical protein	19h	41h	10h	26h	2.527	-2.168	0.274	-0.365	C1	central
PF13_0282	proteasome subunit- putative	31h	43h	2h	38h	0.882	-0.916	0.087	-0.207	C6	central
PF13_0284	hypothetical protein	19h	41h	14h	26h	0.651	-0.579	0.085	-0.138	C1	central
PF13_0285	hypothetical protein- conserved	38h	9h	31h	43h	0.652	-0.451	0.142	-0.089	C4	central
PF13_0286	methyltransferase- putative	10h	35h	42h	28h	1.194	-1.995	0.258	-0.255	C6	central
PF13_0287	adenylosuccinate synthetase	15h	41h	44h	33h	0.896	-1.189	0.131	-0.173	C6	central
PF13_0289	hypothetical protein	9h	25h	3h	15h	1.171	-0.781	0.206	-0.208	C6	central
PF13_0291	replication licensing factor- putative	33h	11h	18h	39h	1.536	-1.673	0.315	-0.219	C2	central
PF13_0292	hypothetical protein	5h	34h	42h	30h	0.851	-1.097	0.178	-0.129	C6	central
PF13_0293	hypothetical protein	8h	33h	43h	26h	1.308	-1.533	0.211	-0.161	C6	central
PF13_0297	hypothetical protein- conserved	27h	40h	43h	32h	0.687	-1.216	0.192	-0.229	C6	central
PF13_0299	hypothetical protein	34h	13h	19h	40h	1.516	-1.569	0.271	-0.187	C2	central
PF13_0300	mitochondrial inner membrane translocase- putative	17h	41h	10h	33h	1.647	-1.674	0.264	-0.252	C1	central
PF13_0301	ubiquitin-conjugating enzyme- putative	38h	14h	31h	7h	1.843	-1.921	0.240	-0.261	C4	central
PF13_0302	hypothetical protein- conserved	28h	10h	18h	38h	1.245	-1.375	0.283	-0.193	C2	central
PF13_0303	hypothetical protein	10h	27h	4h	21h	0.761	-0.814	0.172	-0.155	C6	central
PF13_0308	DNA helicase	32h	10h	20h	39h	1.211	-1.103	0.171	-0.128	C2	central
PF13_0309	hypothetical protein	9h	38h	43h	27h	1.409	-2.289	0.405	-0.255	C6	central
PF13_0310	hypothetical protein	7h	38h	43h	28h	0.928	-1.63	0.300	-0.165	C6	central
PF13_0312	hypothetical protein	31h	13h	20h	38h	1.333	-1.387	0.296	-0.183	C2	central
PF13_0313	zinc finger protein	17h	38h	45h	27h	1.363	-1.848	0.249	-0.284	C6	central
PF13_0314	hypothetical protein	41h	24h	31h	5h	1.199	-1.102	0.228	-0.177	C4	central
PF13_0315	RNA binding protein- putative	11h	40h	44h	35h	0.752	-1.346	0.245	-0.131	C6	central
PF13_0316	40S ribosomal protein S13	11h	40h	45h	33h	1.217	-1.77	0.277	-0.189	C6	central
PF13_0317	hypothetical protein	26h	10h	18h	4h	0.807	-1.04	0.223	-0.157	C2	central
PF13_0318	hypothetical protein- conserved	7h	41h	45h	38h	0.475	-0.868	0.183	-0.149	C6	central
PF13_0322	falcilysin	31h	41h	10h	36h	0.68	-1.006	0.133	-0.223	C1	central
PF13_0323	binding protein- putative	13h	38h	44h	25h	1.019	-1.316	0.222	-0.223	C6	central
PF13_0324	vesicle transport protein- putative	6h	24h	30h	14h	0.996	-1.225	0.181	-0.231	C3	central
PF13_0326	actin-depolymerizing factor- putative	41h	15h	33h	8h	2.184	-1.932	0.312	-0.288	C4	central
PF13_0327	hypothetical protein	33h	12h	20h	5h	1.528	-1.945	0.329	-0.272	C2	central
PF13_0328	proliferating cell nuclear antigen	27h	10h	17h	5h	1.748	-2.133	0.428	-0.272	C2	central
PF13_0329	hypothetical protein	35h	12h	19h	5h	0.915	-1.167	0.155	-0.185	C2	central
PF13_0330	ATP-dependent DNA helicase- putative	16h	41h	45h	37h	1.031	-1.519	0.222	-0.151	C6	central
PF13_0333	hypothetical protein	31h	42h	20h	38h	1.029	-0.847	0.196	-0.250	C2	central
PF13_0334	polynucleotide kinase- putative	24h	41h	44h	35h	1.205	-1.971	0.292	-0.263	C6	central
PF13_0335	hypothetical protein	30h	42h	45h	38h	0.608	-0.972	0.132	-0.200	C6	central
PF13_0336	hypothetical protein	32h	9h	17h	39h	1.232	-1.192	0.196	-0.162	C2	central
PF13_0337	hypothetical protein	24h	9h	15h	38h	1.729	-1.663	0.399	-0.250	C2	central
PF13_0338	hypothetical protein	33h	14h	22h	9h	2.428	-3.129	0.580	-0.383	C2	central
PF13_0340	exosome complex exonuclease- putative	8h	41h	44h	37h	0.943	-1.506	0.295	-0.165	C6	central
PF13_0341	DNA-directed RNA polymerase 2- putative	7h	38h	43h	28h	1.406	-2.12	0.408	-0.192	C6	central
PF13_0342	hypothetical protein	13h	41h	44h	37h	0.365	-1.037	0.186	-0.167	C6	central
PF13_0343	hypothetical protein	4h	39h	43h	10h	0.99	-1.052	0.279	-0.111	C6	central
PF13_0344	UBA%2FTHIF-type NAD%2FFAD binding protein- putative	13h	38h	4h	28h	1.085	-1.219	0.174	-0.175	C6	central
PF13_0345	aminomethyltransferase- mitochondrial precursor	24h	42h	11h	34h	1.461	-1.256	0.234	-0.245	C1	central
PF13_0348	PfRhop148-Rhoptry protein	24h	41h	44h	36h	1.067	-1.172	0.149	-0.199	C6	central
PF13_0349	nucleoside diphosphate kinase b%3B putative	26h	10h	18h	5h	1.998	-1.961	0.448	-0.251	C2	central
PF13_0351	hypothetical protein	22h	33h	39h	28h	0.285	-0.689	0.101	-0.125	C5	central
PF13_0352	hypothetical protein	6h	33h	40h	27h	1.005	-2.041	0.279	-0.260	C6	subtelomere
PF13_0353	NADH-cytochrome b5 reductase- putative	32h	13h	22h	5h	1.404	-1.513	0.276	-0.226	C2	subtelomere
PF13_0354	alanine--tRNA ligase- putative	12h	40h	44h	33h	0.877	-1.406	0.227	-0.167	C6	subtelomere
PF13_0356	hypothetical protein	31h	42h	45h	38h	0.448	-0.685	0.137	-0.165	C6	subtelomere
PF13_0358	mitochondrial import inner membrane translocase- putative	18h	42h	8h	32h	1.63	-1.492	0.253	-0.241	C6	subtelomere
PF13_0359	mitochondrial carrier protein- putative	28h	10h	17h	38h	1.399	-1.241	0.285	-0.303	C2	subtelomere
PF13_0361	hypothetical protein	28h	43h	20h	37h	1.071	-0.648	0.119	-0.161	C2	subtelomere
PF14_0013	hypothetical protein	4h	30h	38h	22h	2.61	-4.256	0.646	-0.446	C5	subtelomere
PF14_0014	hypothetical protein	20h	5h	12h	34h	1.863	-1.762	0.460	-0.276	C1	subtelomere
PF14_0015	aminopeptidase- putative	14h	36h	10h	19h	1.436	-0.988	0.241	-0.357	C1	subtelomere
PF14_0016	hypothetical protein	43h	30h	38h	22h	1.907	-3.808	0.616	-0.520	C5	subtelomere
PF14_0017	lysophospholipase- putative	13h	34h	7h	19h	2.901	-1.87	0.355	-0.567	C6	subtelomere
PF14_0018	hypothetical protein	40h	24h	30h	17h	2.046	-3.002	0.504	-0.485	C3	subtelomere
PF14_0019	hypothetical protein	12h	39h	43h	18h	0.612	-0.881	0.173	-0.126	C6	subtelomere
PF14_0020	choline kinase- putative	33h	10h	18h	3h	0.853	-0.859	0.104	-0.114	C2	subtelomere
PF14_0021	hypothetical protein	41h	24h	32h	2h	2.055	-1.42	0.289	-0.243	C4	subtelomere
PF14_0022	exopolyphosphatase- putative	20h	41h	9h	33h	1.351	-1.487	0.209	-0.250	C1	subtelomere
PF14_0023	hypothetical protein- conserved	19h	40h	44h	33h	1.396	-2.076	0.262	-0.282	C6	subtelomere
PF14_0024	hypothetical protein	38h	14h	24h	6h	1.58	-1.65	0.218	-0.188	C2	subtelomere
PF14_0025	proteosome subunit- putative	32h	43h	2h	39h	0.626	-0.819	0.093	-0.194	C6	subtelomere
PF14_0026	hypothetical protein	30h	42h	1h	36h	0.636	-0.921	0.116	-0.176	C6	subtelomere
PF14_0027	ribosomal S27a- putative	10h	42h	2h	25h	1.318	-1.661	0.332	-0.176	C6	subtelomere
PF14_0028	hypothetical protein- conserved	13h	39h	4h	31h	1.024	-1.197	0.154	-0.151	C6	subtelomere
PF14_0031	hypothetical protein	30h	14h	22h	40h	0.981	-0.738	0.196	-0.109	C2	subtelomere
PF14_0032	hypothetical protein	26h	41h	19h	35h	1.196	-0.84	0.181	-0.185	C2	subtelomere
PF14_0033	hypothetical protein	39h	13h	19h	3h	1.591	-1.75	0.258	-0.215	C2	subtelomere
PF14_0035	hypothetical protein	35h	14h	25h	3h	0.757	-0.757	0.136	-0.108	C3	subtelomere
PF14_0036	acid phosphatase- putative	15h	42h	9h	35h	1.567	-1.487	0.257	-0.207	C1	subtelomere
PF14_0037	hypothetical protein	18h	44h	9h	37h	1.106	-1.239	0.189	-0.160	C1	subtelomere
PF14_0038	cytochrome c- putative	17h	41h	9h	33h	1.295	-1.472	0.197	-0.217	C1	subtelomere
PF14_0039	hypothetical protein	44h	22h	27h	18h	0.979	-1.499	0.324	-0.272	C3	subtelomere
PF14_0040	hypothetical protein	2h	26h	31h	18h	0.753	-1.053	0.103	-0.179	C3	subtelomere
PF14_0041	ribosomal protein L16- putative	28h	12h	19h	5h	0.913	-1.284	0.252	-0.238	C2	subtelomere
PF14_0042	hypothetical protein	5h	39h	43h	34h	0.674	-1.256	0.259	-0.115	C6	subtelomere
PF14_0044	hypothetical protein	42h	27h	33h	22h	2.675	-3.761	0.616	-0.356	C4	subtelomere
PF14_0045	hypothetical protein	5h	31h	38h	22h	1.923	-3.595	0.556	-0.451	C5	subtelomere
PF14_0046	hypothetical protein	45h	32h	40h	4h	0.879	-0.958	0.198	-0.079	C6	subtelomere
PF14_0047	hypothetical protein	28h	10h	42h	4h	0.713	-0.768	0.160	-0.213	C6	subtelomere
PF14_0048	hypothetical protein	41h	3h	36h	43h	0.729	-0.57	0.154	-0.224	C5	subtelomere
PF14_0049	hypothetical protein	34h	2h	18h	42h	0.513	-0.568	0.099	-0.125	C2	subtelomere
PF14_0051	hypothetical protein- conserved	25h	7h	14h	35h	1.339	-0.897	0.218	-0.197	C1	subtelomere
PF14_0053	ribonucleotide reductase small subunit	32h	10h	17h	38h	1.872	-2.197	0.414	-0.286	C2	subtelomere
PF14_0054	hypothetical protein- conserved	42h	28h	35h	2h	1.389	-0.88	0.236	-0.176	C4	subtelomere
PF14_0055	hypothetical protein- conserved	5h	34h	42h	27h	1.147	-1.975	0.298	-0.207	C6	subtelomere
PF14_0056	hypothetical protein	10h	36h	43h	30h	0.906	-1.428	0.226	-0.139	C6	subtelomere
PF14_0059	hypothetical protein	12h	40h	43h	35h	0.708	-1.36	0.254	-0.181	C6	subtelomere
PF14_0060	hypothetical protein	30h	9h	21h	37h	1.263	-1.078	0.167	-0.198	C2	subtelomere
PF14_0061	hypothetical protein	27h	10h	17h	5h	2.024	-2.448	0.485	-0.365	C2	central
PF14_0063	ATP-dependent Clp protease- putative	32h	10h	17h	38h	1.725	-1.926	0.330	-0.269	C2	central
PF14_0064	vacuolar protein sorting 29- putative	32h	9h	14h	38h	1.61	-1.624	0.250	-0.239	C1	central
PF14_0065	hypothetical protein	38h	17h	27h	11h	2.799	-3.104	0.446	-0.429	C3	central
PF14_0068	fibrillarin- putative	11h	35h	44h	22h	1.565	-1.729	0.227	-0.231	C6	central
PF14_0071	hypothetical protein	24h	41h	43h	36h	0.397	-0.591	0.133	-0.127	C6	central
PF14_0072	hypothetical protein- conserved	13h	40h	44h	27h	1.119	-1.673	0.269	-0.152	C6	central
PF14_0073	hypothetical protein	28h	38h	42h	33h	0.741	-0.65	0.171	-0.201	C6	central
PF14_0075	plasmepsin- putative	7h	33h	41h	18h	1.041	-1.586	0.248	-0.178	C6	central
PF14_0076	plasmepsin 1 precursor	6h	33h	42h	17h	1.939	-2.403	0.343	-0.243	C6	central
PF14_0077	plasmepsin 2 precursor	19h	33h	13h	26h	1.104	-0.718	0.129	-0.223	C1	central
PF14_0078	HAP protein	13h	40h	45h	33h	1.173	-1.76	0.246	-0.202	C6	central
PF14_0079	hypothetical protein	10h	36h	43h	20h	0.968	-1.186	0.185	-0.128	C6	central
PF14_0081	DNA repair helicase- putative	24h	43h	16h	38h	1.021	-0.709	0.174	-0.124	C2	central
PF14_0082	hypothetical protein	14h	40h	45h	26h	0.728	-1.219	0.221	-0.142	C6	central
PF14_0083	ribosomal protein S8e- putative	12h	41h	1h	32h	1.215	-1.646	0.243	-0.168	C6	central
PF14_0084	hypothetical protein	32h	42h	27h	38h	0.635	-0.872	0.157	-0.214	C3	central
PF14_0086	hypothetical protein	18h	39h	43h	27h	1.247	-1.844	0.290	-0.257	C6	central
PF14_0087	hypothetical protein	13h	41h	44h	35h	1.098	-1.776	0.289	-0.199	C6	central
PF14_0088	hypothetical protein	31h	9h	22h	38h	1.726	-1.356	0.222	-0.264	C2	central
PF14_0089	hypothetical protein	33h	12h	19h	5h	1.245	-1.726	0.321	-0.228	C2	central
PF14_0090	hypothetical protein	38h	14h	22h	9h	2.016	-2.189	0.323	-0.230	C2	central
PF14_0091	hypothetical protein	39h	16h	32h	10h	2.617	-2.694	0.305	-0.376	C4	central
PF14_0093	hypothetical protein	26h	12h	19h	6h	1.134	-1.259	0.328	-0.253	C2	central
PF14_0095	hypothetical protein	25h	41h	18h	37h	1.835	-1.079	0.316	-0.224	C2	central
PF14_0096	hypothetical protein	20h	5h	12h	44h	1.75	-1.605	0.390	-0.158	C1	central
PF14_0097	cytidine diphosphate-diacylglycerol synthase	26h	42h	11h	36h	1.039	-1.236	0.135	-0.229	C1	central
PF14_0098	hypothetical protein	10h	41h	46h	38h	1.085	-1.736	0.305	-0.171	C6	central
PF14_0099	hypothetical protein- conserved	7h	33h	39h	14h	0.564	-0.454	0.075	-0.115	C6	central
PF14_0100	cytidine triphosphate synthetase	10h	37h	44h	27h	1.389	-2.185	0.300	-0.346	C6	central
PF14_0101	hypothetical protein	28h	13h	21h	38h	0.634	-0.312	0.116	-0.083	C2	central
PF14_0102	rhoptry-associated protein 1- RAP1	39h	20h	27h	14h	3.061	-3.919	0.690	-0.427	C3	central
PF14_0103	hypothetical protein	26h	10h	18h	38h	1.332	-0.983	0.281	-0.181	C2	central
PF14_0104	eukaryotic translation initiation factor 2 gamma subunit- putative	10h	40h	44h	35h	0.813	-1.411	0.251	-0.150	C6	central
PF14_0105	hypothetical protein	33h	13h	20h	39h	2.098	-2.125	0.411	-0.299	C2	central
PF14_0108	hypothetical protein	43h	24h	34h	8h	2.623	-2.67	0.361	-0.315	C4	central
PF14_0110	hypothetical protein	42h	28h	38h	22h	0.929	-1.292	0.240	-0.142	C5	central
PF14_0112	POM1- putative	26h	9h	16h	36h	1.698	-1.443	0.309	-0.271	C2	central
PF14_0113	hypothetical protein	7h	36h	43h	30h	1.324	-2.14	0.354	-0.266	C6	central
PF14_0115	hypothetical protein	26h	41h	19h	36h	0.999	-0.852	0.157	-0.184	C2	central
PF14_0116	hypothetical protein	22h	41h	43h	27h	0.689	-0.841	0.203	-0.146	C6	central
PF14_0117	hypothetical protein- conserved	8h	33h	40h	27h	1.547	-2.336	0.287	-0.272	C6	central
PF14_0119	hypothetical protein- conserved	38h	22h	30h	14h	2.588	-3.088	0.561	-0.312	C3	central
PF14_0120	hypothetical protein	33h	10h	17h	5h	1.155	-1.75	0.328	-0.249	C2	central
PF14_0123	hypothetical protein	9h	41h	45h	38h	0.599	-1.146	0.201	-0.198	C6	central
PF14_0124	actin II	11h	36h	45h	24h	2.022	-2.218	0.329	-0.313	C6	central
PF14_0125	deoxyhypusine synthase	11h	38h	45h	28h	1.127	-1.572	0.213	-0.212	C6	central
PF14_0126	hypothetical protein- conserved	22h	41h	12h	35h	1.395	-1.628	0.159	-0.231	C1	central
PF14_0127	N-myristoyltransferase	7h	41h	44h	14h	1.185	-1.187	0.290	-0.212	C6	central
PF14_0132	ribosomal protein S9- putative	31h	10h	18h	5h	1.908	-2.18	0.417	-0.281	C2	central
PF14_0133	ATP-dependent transporter- putative	31h	10h	22h	38h	1.046	-0.621	0.144	-0.181	C2	central
PF14_0135	hypothetical protein	42h	17h	38h	1h	2.159	-1.673	0.295	-0.254	C5	central
PF14_0136	hypothetical protein- conserved	9h	31h	38h	24h	1.323	-1.868	0.191	-0.290	C5	central
PF14_0137	hypothetical protein	10h	42h	1h	38h	0.61	-1.129	0.195	-0.209	C6	central
PF14_0138	hypothetical protein	32h	11h	20h	38h	1.639	-1.447	0.271	-0.238	C2	central
PF14_0139	hypothetical protein	3h	35h	43h	30h	1.169	-1.504	0.285	-0.204	C6	central
PF14_0140	hypothetical protein	42h	26h	37h	13h	0.76	-0.879	0.151	-0.102	C5	central
PF14_0141	ribosomal protein L10- putative	12h	40h	1h	32h	1.051	-1.275	0.173	-0.146	C6	central
PF14_0142	serine%2Fthreonine protein phosphatase- putative	35h	11h	18h	5h	1.439	-1.518	0.230	-0.183	C2	central
PF14_0143	hypothetical protein	40h	22h	30h	15h	0.991	-1.1	0.181	-0.145	C3	central
PF14_0144	mRNA capping enzyme- putative	38h	17h	26h	11h	2.843	-3.271	0.460	-0.468	C3	central
PF14_0145	hypothetical protein	13h	38h	43h	27h	1.272	-1.843	0.271	-0.199	C6	central
PF14_0147	ATP-dependent protease- putative	19h	41h	11h	28h	1.622	-1.514	0.211	-0.206	C1	central
PF14_0148	uracil-DNA glycosylase- putative	26h	11h	18h	5h	2.096	-2.52	0.574	-0.326	C2	central
PF14_0149	hypothetical protein	41h	13h	34h	47h	1.701	-1.239	0.223	-0.208	C4	central
PF14_0150	RNA polymerase small subunit- putative	10h	32h	43h	26h	1.153	-1.668	0.171	-0.264	C6	central
PF14_0151	hypothetical protein	22h	9h	14h	4h	1.107	-1.425	0.333	-0.182	C1	central
PF14_0152	hypothetical protein	24h	42h	11h	33h	1.323	-1.012	0.237	-0.213	C1	central
PF14_0153	hypothetical protein	28h	42h	19h	38h	1.391	-1.036	0.230	-0.298	C2	central
PF14_0154	hypothetical protein	30h	42h	10h	38h	0.715	-1.016	0.132	-0.197	C1	central
PF14_0156	dimethyladenosine transferase- putative	10h	35h	42h	28h	0.961	-1.645	0.196	-0.232	C6	central
PF14_0157	hypothetical protein	9h	40h	44h	16h	0.612	-0.785	0.148	-0.067	C6	central
PF14_0159	hypothetical protein- conserved	4h	22h	27h	15h	0.786	-1.191	0.203	-0.197	C3	central
PF14_0160	hypothetical protein	32h	11h	25h	4h	1.085	-1.097	0.185	-0.186	C3	central
PF14_0161	hypothetical protein- conserved	28h	9h	14h	38h	1.241	-1.203	0.239	-0.243	C1	central
PF14_0164	NADP-specific glutamate dehydrogenase	42h	28h	38h	18h	1.453	-1.519	0.346	-0.162	C5	central
PF14_0166	lysine -- tRNA ligase- putative	22h	6h	13h	37h	1.425	-1.408	0.337	-0.222	C1	central
PF14_0169	hypothetical protein	30h	10h	18h	38h	2.034	-2.163	0.411	-0.323	C2	central
PF14_0170	hypothetical protein	12h	38h	43h	20h	0.486	-0.569	0.113	-0.109	C6	central
PF14_0171	hypothetical protein	35h	19h	28h	4h	1.759	-1.642	0.360	-0.256	C3	central
PF14_0172	hypothetical protein	41h	22h	31h	45h	2.407	-2.152	0.328	-0.255	C3	central
PF14_0173	hypothetical protein	41h	22h	28h	45h	2.232	-2.163	0.343	-0.249	C3	central
PF14_0174	hypothetical protein- conserved	10h	38h	43h	30h	1.098	-1.646	0.261	-0.186	C6	central
PF14_0175	hypothetical protein	10h	39h	44h	18h	0.778	-0.696	0.133	-0.149	C6	central
PF14_0176	hypothetical protein	28h	6h	13h	37h	1.347	-0.961	0.183	-0.246	C1	central
PF14_0177	DNA replication licensing factor MCM2	31h	10h	22h	38h	1.001	-0.807	0.142	-0.131	C2	central
PF14_0178	hypothetical protein	32h	43h	27h	38h	0.907	-0.495	0.129	-0.186	C3	central
PF14_0180	hypothetical protein	25h	3h	11h	43h	0.625	-0.74	0.109	-0.099	C1	central
PF14_0181	calmodulin- putative	27h	41h	12h	37h	0.911	-0.883	0.174	-0.208	C1	central
PF14_0183	RNA helicase- putative	7h	28h	34h	13h	0.676	-0.854	0.115	-0.101	C4	central
PF14_0184	hypothetical protein	31h	11h	19h	38h	1.703	-1.811	0.363	-0.239	C2	central
PF14_0185	ATP-dependent RNA helicase- putative	6h	39h	43h	32h	0.909	-1.744	0.333	-0.174	C6	central
PF14_0186	hypothetical protein	24h	8h	14h	36h	1.919	-1.602	0.379	-0.273	C1	central
PF14_0187	glutathione s-transferase- putative	11h	40h	44h	31h	1.175	-2.097	0.318	-0.252	C6	central
PF14_0188	hypothetical protein	14h	39h	43h	33h	0.549	-1.054	0.194	-0.119	C6	central
PF14_0189	hypothetical protein	33h	16h	25h	11h	1.287	-1.358	0.287	-0.143	C3	central
PF14_0190	hypothetical protein	8h	22h	3h	13h	0.524	-0.425	0.098	-0.124	C6	central
PF14_0191	hypothetical protein	10h	40h	45h	24h	1.046	-1.238	0.225	-0.101	C6	central
PF14_0192	glutathione reductase	24h	8h	13h	36h	1.355	-1.719	0.363	-0.217	C1	central
PF14_0193	hypothetical protein	8h	39h	45h	16h	1.159	-1.033	0.230	-0.123	C6	central
PF14_0194	spliceosome-associated protein- putative	9h	40h	44h	16h	1.109	-1.385	0.278	-0.124	C6	central
PF14_0196	hypothetical protein	41h	16h	27h	2h	1.431	-1.212	0.169	-0.194	C3	central
PF14_0197	hypothetical protein	6h	31h	36h	24h	0.903	-1.434	0.154	-0.209	C5	central
PF14_0198	glycine -- tRNA ligase- putative	13h	40h	44h	34h	0.976	-1.571	0.249	-0.183	C6	central
PF14_0200	hypothetical protein	22h	7h	13h	36h	1.249	-1.142	0.280	-0.212	C1	central
PF14_0201	hypothetical protein	13h	34h	40h	30h	0.735	-1.403	0.211	-0.158	C6	central
PF14_0204	hypothetical protein	45h	19h	38h	10h	1.468	-1.424	0.160	-0.223	C5	central
PF14_0205	ribosomal protein S25- putative	10h	41h	46h	36h	1.116	-1.702	0.292	-0.167	C6	central
PF14_0207	RNA polymerase subunit- putative	16h	40h	44h	34h	1.484	-2.293	0.352	-0.230	C6	central
PF14_0209	hypothetical protein	16h	41h	44h	35h	1.174	-2.157	0.296	-0.292	C6	central
PF14_0211	hypothetical protein	34h	13h	20h	7h	2.13	-2.417	0.380	-0.317	C2	central
PF14_0212	hypothetical protein	35h	13h	19h	8h	1.262	-1.749	0.350	-0.238	C2	central
PF14_0213	hypothetical protein	36h	16h	31h	10h	0.747	-0.67	0.133	-0.111	C4	central
PF14_0214	hypothetical protein	10h	32h	2h	24h	0.811	-0.747	0.134	-0.140	C6	central
PF14_0215	hypothetical protein	34h	13h	22h	6h	1.774	-1.751	0.272	-0.210	C2	central
PF14_0217	hypothetical protein	17h	41h	45h	36h	1.096	-1.529	0.185	-0.218	C6	central
PF14_0218	actin- putative	11h	41h	45h	34h	0.956	-1.529	0.220	-0.206	C6	central
PF14_0221	hypothetical protein- conserved	9h	33h	2h	25h	1.098	-0.964	0.192	-0.144	C6	central
PF14_0222	hypothetical protein	39h	21h	31h	6h	1.64	-1.85	0.351	-0.277	C3	central
PF14_0223	cyclophilin- putative	25h	40h	7h	32h	0.668	-0.806	0.117	-0.169	C6	central
PF14_0224	PP1-like protein serine%2Fthreonine phosphatase	40h	22h	30h	15h	3.1	-3.611	0.591	-0.374	C3	central
PF14_0228	hypothetical protein	14h	41h	45h	34h	0.841	-1.631	0.245	-0.190	C6	central
PF14_0229	hypothetical protein	9h	41h	45h	38h	0.635	-1.275	0.236	-0.182	C6	central
PF14_0231	ribosomal protein L7a- putative	11h	41h	1h	36h	1.399	-1.854	0.311	-0.160	C6	central
PF14_0232	hypothetical protein- conserved	18h	38h	11h	32h	0.826	-0.785	0.183	-0.131	C1	central
PF14_0233	hypothetical protein	41h	13h	20h	4h	0.999	-1.462	0.217	-0.234	C2	central
PF14_0234	DNA-directed DNA polymerase- putative	41h	28h	33h	46h	1.599	-0.981	0.272	-0.185	C4	central
PF14_0235	hypothetical protein	44h	27h	32h	6h	1.08	-0.9	0.190	-0.203	C4	central
PF14_0237	hypothetical protein	30h	43h	9h	37h	0.822	-0.881	0.142	-0.178	C1	central
PF14_0239	hypothetical protein	11h	35h	44h	24h	1.757	-2.075	0.294	-0.275	C6	central
PF14_0240	ribosomal protein L21e- putative	11h	41h	1h	37h	1.357	-1.796	0.292	-0.152	C6	central
PF14_0241	basic transcription factor 3b- putative	19h	40h	45h	28h	1.322	-2.048	0.292	-0.261	C6	central
PF14_0242	arginine n-methyltransferase- putative	17h	41h	44h	34h	1.134	-1.678	0.193	-0.235	C6	central
PF14_0243	dynein-associated protein- putative	40h	22h	28h	44h	0.609	-0.517	0.121	-0.098	C3	central
PF14_0245	hypothetical protein	32h	13h	19h	39h	1.613	-1.79	0.384	-0.223	C2	central
PF14_0246	phosphoenolpyruvate carboxylase- putative	37h	20h	30h	12h	1.02	-1.059	0.218	-0.157	C3	central
PF14_0247	hypothetical protein	6h	39h	43h	18h	0.751	-1.104	0.229	-0.108	C6	central
PF14_0248	ubiquinol-cytochrome c reductase hinge protein- putative	33h	12h	21h	4h	1.447	-1.442	0.236	-0.166	C2	central
PF14_0249	hypothetical protein	30h	10h	18h	3h	1.133	-1.162	0.219	-0.128	C2	central
PF14_0250	hypothetical protein	4h	31h	39h	21h	1.899	-3.101	0.438	-0.409	C5	central
PF14_0251	hypothetical protein	35h	19h	26h	13h	0.866	-1.454	0.245	-0.234	C3	central
PF14_0252	hypothetical protein	32h	10h	17h	5h	1.752	-2.196	0.397	-0.326	C2	central
PF14_0253	hypothetical protein	32h	7h	12h	38h	1.216	-0.956	0.193	-0.240	C1	central
PF14_0254	DNA mismatch repair protein Msh2p- putative	30h	10h	18h	38h	1.627	-1.392	0.294	-0.247	C2	central
PF14_0255	hypothetical protein	27h	9h	17h	36h	2.13	-1.718	0.368	-0.308	C2	central
PF14_0256	exosome complex exonuclease rrp41- putative	13h	40h	44h	32h	1.049	-1.812	0.258	-0.228	C6	central
PF14_0257	hypothetical protein- conserved	27h	7h	15h	36h	1.699	-1.434	0.280	-0.234	C2	central
PF14_0260	hypothetical protein	43h	24h	30h	18h	0.772	-1.31	0.146	-0.226	C3	central
PF14_0261	proliferation-associated protein 2g4- putative	10h	40h	44h	33h	1.226	-1.767	0.287	-0.178	C6	central
PF14_0264	hypothetical protein	4h	22h	44h	14h	1.691	-1.357	0.358	-0.287	C6	central
PF14_0266	hypothetical protein	19h	43h	11h	37h	1.235	-1.206	0.211	-0.187	C1	central
PF14_0268	hypothetical protein	30h	9h	17h	38h	1.943	-1.914	0.346	-0.309	C2	central
PF14_0269	hypothetical protein- conserved	14h	42h	2h	38h	1.036	-1.411	0.216	-0.177	C6	central
PF14_0270	ribosomal protein L15- putative	31h	9h	19h	38h	1.547	-1.288	0.219	-0.231	C2	central
PF14_0274	hypothetical protein- conserved	7h	40h	45h	26h	1.044	-1.274	0.265	-0.165	C6	central
PF14_0276	ribosomal protein L15- putative	28h	41h	45h	34h	0.571	-0.821	0.105	-0.152	C6	central
PF14_0277	coatamer protein- beta subunit- putative	32h	42h	45h	38h	0.371	-0.51	0.129	-0.139	C6	central
PF14_0280	phosphotyrosyl phosphatase activator- putative	24h	9h	15h	37h	1.709	-1.493	0.355	-0.211	C2	central
PF14_0281	aspartyl protease- putative	38h	19h	30h	4h	1.396	-1.003	0.239	-0.136	C3	central
PF14_0282	hypothetical protein- conserved	26h	41h	45h	33h	0.956	-1.532	0.201	-0.224	C6	central
PF14_0285	exodeoxyribonuclease III- putative	26h	9h	17h	38h	1.351	-1.167	0.287	-0.246	C2	central
PF14_0286	glutamate dehydrogenase- putative	28h	8h	20h	35h	1.419	-0.927	0.200	-0.182	C2	central
PF14_0288	cytochrome c oxidase subunit II precursor- putative	33h	13h	21h	5h	1.528	-1.719	0.289	-0.208	C2	central
PF14_0289	ribosomal protein L17- putative	26h	10h	18h	38h	1.928	-1.635	0.393	-0.286	C2	central
PF14_0291	hypothetical protein	3h	32h	40h	26h	1.461	-1.847	0.261	-0.185	C6	central
PF14_0292	hypothetical protein- conserved	11h	35h	43h	25h	1.268	-1.639	0.244	-0.233	C6	central
PF14_0295	ATP-specific succinyl-CoA synthetase beta subunit- putative	31h	10h	19h	5h	1.686	-1.743	0.326	-0.247	C2	central
PF14_0296	ribosomal protein L14- putative	11h	41h	1h	35h	1.292	-1.734	0.275	-0.168	C6	central
PF14_0297	ecto-nucleoside triphosphate diphosphohydrolase 1- putative	24h	9h	15h	35h	2.067	-1.484	0.387	-0.263	C2	central
PF14_0298	hypothetical protein	42h	22h	27h	1h	1.308	-1.171	0.201	-0.194	C3	central
PF14_0300	syntaxin- putative	27h	41h	13h	37h	1.379	-1.035	0.171	-0.263	C1	central
PF14_0301	hypothetical protein	16h	42h	2h	38h	0.609	-1.19	0.178	-0.187	C6	central
PF14_0303	hypothetical protein	33h	19h	26h	4h	2.173	-2.325	0.545	-0.200	C3	central
PF14_0304	hypothetical protein	40h	12h	22h	4h	0.948	-1.017	0.101	-0.177	C2	central
PF14_0305	hypothetical protein	27h	12h	19h	32h	1.29	-0.912	0.274	-0.137	C2	central
PF14_0307	hypothetical protein- conserved	10h	40h	44h	18h	1.441	-1.812	0.295	-0.161	C6	central
PF14_0308	hypothetical protein	25h	41h	45h	38h	1.098	-1.749	0.253	-0.313	C6	central
PF14_0309	protein-L-isoaspartate O-methyltransferase beta-aspartate methyltransferase- putative	30h	11h	19h	38h	1.825	-1.867	0.404	-0.270	C2	central
PF14_0310	hypothetical protein	31h	42h	15h	38h	0.857	-0.655	0.108	-0.200	C2	central
PF14_0311	hypothetical protein	37h	14h	31h	9h	1.44	-1.296	0.213	-0.183	C4	central
PF14_0312	hypothetical protein	28h	42h	46h	38h	0.598	-0.877	0.090	-0.171	C6	central
PF14_0314	chromatin assembly factor 1 p55 subunit- putative	35h	22h	28h	43h	1.005	-0.647	0.207	-0.141	C3	central
PF14_0315	hypothetical protein	32h	6h	12h	38h	1.073	-1.075	0.186	-0.149	C1	central
PF14_0316	DNA topoisomerase II- putative	45h	32h	39h	13h	0.996	-0.773	0.184	-0.130	C5	central
PF14_0318	hypothetical protein	25h	8h	15h	36h	1.742	-1.56	0.339	-0.216	C2	central
PF14_0319	hypothetical protein	32h	10h	20h	4h	1.91	-1.847	0.302	-0.249	C2	central
PF14_0321	ABC transporter- putative	19h	41h	2h	27h	1.407	-1.817	0.282	-0.269	C6	central
PF14_0322	hypothetical protein	14h	40h	45h	25h	0.996	-1.197	0.195	-0.167	C6	central
PF14_0323	calmodulin	33h	10h	26h	39h	0.994	-0.471	0.149	-0.134	C3	central
PF14_0324	hypothetical protein- conserved	18h	40h	44h	30h	1.16	-1.668	0.220	-0.199	C6	central
PF14_0325	hypothetical protein	41h	22h	28h	15h	2.607	-3.479	0.547	-0.376	C3	central
PF14_0326	hypothetical protein	13h	35h	42h	28h	1.2	-1.762	0.190	-0.236	C6	central
PF14_0327	methionine aminopeptidase- type II- putative	9h	32h	2h	26h	1.175	-1.377	0.168	-0.198	C6	central
PF14_0328	mitochondrial import inner membrane translocase subunit tim17- putative	19h	41h	12h	26h	1.369	-0.994	0.170	-0.199	C1	central
PF14_0329	hypothetical protein- conserved	21h	4h	12h	33h	2.232	-1.564	0.423	-0.257	C1	central
PF14_0331	cytochrome c oxidase assembly protein- putative	26h	10h	18h	5h	1.814	-2.138	0.481	-0.248	C2	central
PF14_0332	hypothetical protein	26h	10h	17h	38h	1.677	-1.868	0.429	-0.253	C2	central
PF14_0333	hypothetical protein	38h	18h	26h	5h	1.767	-2.286	0.360	-0.317	C3	central
PF14_0334	NAD%28P%29H-dependent glutamate synthase- putative	41h	19h	26h	46h	1.377	-1.298	0.207	-0.166	C3	central
PF14_0335	hypothetical protein- conserved	11h	41h	45h	36h	0.698	-1.456	0.229	-0.211	C6	central
PF14_0336	hypothetical protein	30h	41h	45h	36h	0.486	-0.842	0.140	-0.162	C6	central
PF14_0337	hypothetical protein	41h	22h	28h	16h	2.541	-2.939	0.497	-0.312	C3	central
PF14_0338	hypothetical protein	24h	7h	13h	35h	1.514	-1.411	0.331	-0.172	C1	central
PF14_0339	hypothetical protein	43h	33h	39h	2h	0.728	-0.909	0.231	-0.109	C6	central
PF14_0340	hypothetical protein	28h	6h	24h	33h	1.049	-0.609	0.118	-0.192	C2	central
PF14_0341	glucose-6-phosphate isomerase	14h	41h	45h	34h	1.725	-2.106	0.262	-0.242	C6	central
PF14_0342	hypothetical protein	10h	41h	45h	37h	0.614	-0.986	0.161	-0.130	C6	central
PF14_0344	hypothetical protein	43h	30h	38h	21h	1.875	-2.868	0.523	-0.414	C5	central
PF14_0346	cGMP-dependent protein kinase 1- beta isozyme- putative	40h	19h	27h	11h	2.404	-2.594	0.411	-0.264	C3	central
PF14_0347	hypothetical protein	25h	10h	18h	38h	1.834	-1.439	0.411	-0.306	C2	central
PF14_0348	ATP-dependent Clp protease proteolytic subunit- putative	26h	10h	18h	38h	1.727	-1.293	0.350	-0.328	C2	central
PF14_0350	hypothetical protein	5h	41h	45h	38h	0.51	-0.811	0.197	-0.157	C6	central
PF14_0351	hypothetical protein	31h	13h	22h	38h	1.703	-1.676	0.350	-0.218	C2	central
PF14_0352	ribonucleoside-diphosphate reductase- large subunit	33h	11h	19h	39h	1.41	-1.467	0.258	-0.195	C2	central
PF14_0353	hypothetical protein	36h	18h	26h	11h	2.529	-3.23	0.561	-0.356	C3	central
PF14_0354	hypothetical protein	27h	8h	14h	37h	1.791	-1.741	0.339	-0.261	C1	central
PF14_0357	acetyl CoA synthetase- putative	31h	17h	25h	46h	1.152	-0.803	0.257	-0.099	C3	central
PF14_0358	41-2 protein antigen precursor	5h	41h	44h	38h	0.674	-1.383	0.286	-0.181	C6	central
PF14_0359	hypothetical protein- conserved	9h	38h	44h	31h	0.77	-0.948	0.157	-0.117	C6	central
PF14_0360	hypothetical protein	9h	40h	44h	33h	0.943	-1.196	0.230	-0.108	C6	central
PF14_0362	hypothetical protein	40h	26h	32h	43h	0.994	-0.602	0.185	-0.209	C4	central
PF14_0363	metacaspase-like protein	40h	26h	31h	44h	0.974	-0.587	0.174	-0.186	C4	central
PF14_0364	cleavage and polyadenylation specifity factor protein- putative	10h	40h	44h	32h	0.814	-1.622	0.274	-0.180	C6	central
PF14_0365	hypothetical protein	6h	40h	44h	37h	1.005	-1.348	0.308	-0.143	C6	central
PF14_0367	hypothetical protein	41h	22h	28h	17h	1.999	-2.423	0.422	-0.283	C3	central
PF14_0368	2-Cys peroxiredoxin	12h	41h	45h	37h	0.871	-1.76	0.267	-0.244	C6	central
PF14_0369	hypothetical protein	33h	14h	22h	7h	1.908	-1.989	0.321	-0.241	C2	central
PF14_0370	RNA helicase- putative	16h	41h	45h	37h	0.814	-1.378	0.157	-0.209	C6	central
PF14_0372	hypothetical protein	41h	19h	38h	45h	0.521	-0.434	0.075	-0.069	C5	central
PF14_0373	ubiquinol cytochrome c oxidoreductase- putative	33h	14h	22h	8h	1.834	-2.193	0.378	-0.266	C2	central
PF14_0374	hypothetical protein	42h	22h	38h	14h	1.245	-1.004	0.246	-0.161	C5	central
PF14_0375	hypothetical protein	34h	13h	22h	4h	1.377	-1.683	0.282	-0.197	C2	central
PF14_0376	hypothetical protein	30h	10h	19h	38h	1.78	-1.557	0.306	-0.275	C2	central
PF14_0377	vesicle-associated membrane protein- putative	30h	43h	4h	39h	0.682	-0.918	0.139	-0.164	C6	central
PF14_0378	triose-phosphate isomerase	26h	41h	45h	35h	0.867	-1.477	0.161	-0.235	C6	central
PF14_0380	hypothetical protein	34h	13h	20h	7h	2.011	-2.322	0.390	-0.277	C2	central
PF14_0381	delta-aminolevulinic acid dehydratase	24h	7h	13h	37h	1.672	-1.477	0.370	-0.283	C1	central
PF14_0382	metalloendopeptidase- putative	22h	7h	13h	36h	1.817	-1.801	0.434	-0.292	C1	central
PF14_0383	hypothetical protein	33h	22h	28h	4h	2.222	-1.968	0.530	-0.246	C3	central
PF14_0384	hypothetical protein	16h	45h	10h	22h	1.955	-1.271	0.298	-0.297	C1	central
PF14_0386	hypothetical protein	24h	6h	12h	36h	1.2	-1.148	0.268	-0.243	C1	central
PF14_0387	hypothetical protein	22h	7h	13h	3h	1.305	-1.948	0.429	-0.289	C1	central
PF14_0388	hypothetical protein	40h	22h	30h	17h	1.659	-1.854	0.336	-0.170	C3	central
PF14_0390	hypothetical protein	12h	38h	43h	31h	0.557	-0.792	0.126	-0.074	C6	central
PF14_0391	ribosomal protein L1- putative	11h	40h	45h	26h	1.194	-1.648	0.281	-0.193	C6	central
PF14_0392	Ser%2FThr protein kinase- putative	34h	22h	30h	5h	0.824	-0.557	0.180	-0.105	C3	central
PF14_0393	structure specific recognition protein- putative	27h	42h	11h	37h	0.858	-0.972	0.122	-0.191	C1	central
PF14_0394	hypothetical protein	31h	43h	19h	38h	1.134	-0.744	0.137	-0.228	C2	central
PF14_0396	hypothetical protein	25h	43h	19h	31h	1.201	-0.598	0.222	-0.139	C2	central
PF14_0397	hypothetical protein- conserved	31h	9h	18h	38h	1.583	-1.364	0.224	-0.255	C2	central
PF14_0398	hypothetical protein	31h	42h	45h	38h	0.697	-1.19	0.169	-0.261	C6	central
PF14_0399	ADP-ribosylation-like factor- putative	22h	3h	12h	30h	1.366	-0.855	0.216	-0.200	C1	central
PF14_0401	methionine -- tRNA ligase- putative	9h	41h	45h	26h	0.974	-1.492	0.281	-0.145	C6	central
PF14_0402	hypothetical protein	17h	3h	10h	43h	0.544	-0.928	0.182	-0.177	C1	central
PF14_0403	protein prenyltransferase alpha subunit- putative	17h	38h	11h	32h	0.717	-0.558	0.179	-0.132	C1	central
PF14_0404	hypothetical protein	15h	4h	10h	34h	1.428	-1.006	0.363	-0.262	C1	central
PF14_0405	hypothetical protein	32h	10h	24h	38h	1.528	-1.157	0.230	-0.188	C2	central
PF14_0408	Ser%2FThr protein kinase- putative	38h	15h	24h	44h	1.912	-1.918	0.290	-0.212	C2	central
PF14_0409	hypothetical protein	35h	2h	31h	41h	0.983	-0.587	0.132	-0.179	C4	central
PF14_0410	hypothetical protein	21h	41h	11h	32h	1.526	-1.221	0.212	-0.200	C1	central
PF14_0412	hypothetical protein	30h	7h	13h	36h	1.397	-1.32	0.246	-0.242	C1	central
PF14_0414	hypothetical protein- conserved	32h	9h	16h	4h	1.01	-1.459	0.277	-0.213	C2	central
PF14_0415	dephospho-CoA kinase- putative	34h	13h	19h	41h	0.922	-0.627	0.164	-0.181	C2	central
PF14_0416	hypothetical protein	26h	41h	44h	38h	0.825	-1.249	0.187	-0.242	C6	central
PF14_0417	heat shock protein- putative	22h	7h	13h	36h	1.199	-1.38	0.314	-0.202	C1	central
PF14_0419	hypothetical protein	33h	16h	26h	3h	0.984	-0.808	0.206	-0.132	C3	central
PF14_0420	hypothetical protein	38h	19h	26h	44h	1.176	-1.056	0.228	-0.148	C3	central
PF14_0421	hypothetical protein- conserved	38h	15h	32h	42h	0.784	-0.562	0.137	-0.081	C4	central
PF14_0422	hypothetical protein	5h	39h	43h	27h	0.876	-1.282	0.270	-0.172	C6	central
PF14_0423	Ser%2FThr protein kinase- putative	5h	39h	43h	16h	1.38	-1.061	0.309	-0.270	C6	central
PF14_0426	hypothetical protein	22h	41h	15h	28h	1.874	-1.687	0.272	-0.256	C2	central
PF14_0427	hypothetical protein	32h	14h	24h	39h	1.509	-1.317	0.306	-0.193	C2	central
PF14_0428	histidine -- tRNA ligase- putative	12h	40h	44h	34h	1.097	-1.791	0.306	-0.195	C6	central
PF14_0429	RNA helicase- putative	8h	38h	44h	27h	0.472	-0.663	0.114	-0.108	C6	central
PF14_0430	hypothetical protein	26h	41h	18h	38h	1.965	-1.431	0.400	-0.343	C2	central
PF14_0431	serine%2Fthreonine kinase-1	13h	32h	39h	26h	0.726	-1.293	0.178	-0.195	C5	central
PF14_0432	hypothetical protein	5h	31h	44h	25h	0.715	-0.997	0.118	-0.165	C6	central
PF14_0433	hypothetical protein	4h	33h	43h	28h	0.987	-1.095	0.201	-0.123	C6	central
PF14_0434	hypothetical protein	22h	39h	43h	32h	0.794	-1.696	0.270	-0.241	C6	central
PF14_0436	helicase- truncated- putative	5h	35h	42h	30h	0.846	-1.563	0.247	-0.213	C6	central
PF14_0437	helicase- truncated- putative	10h	36h	42h	31h	0.568	-1.159	0.175	-0.156	C6	central
PF14_0439	leucine aminopeptidase- putative	14h	41h	9h	33h	1.155	-1.485	0.162	-0.219	C1	central
PF14_0440	hypothetical protein	43h	32h	39h	26h	1.094	-1.17	0.279	-0.179	C5	central
PF14_0441	pyruvate dehydrogenase E1 beta subunit- putative	27h	9h	22h	32h	1.352	-1.03	0.182	-0.255	C2	central
PF14_0442	hypothetical protein	13h	41h	44h	35h	0.686	-1.186	0.187	-0.174	C6	central
PF14_0443	centrin- putative	38h	13h	20h	7h	1.688	-1.997	0.293	-0.235	C2	central
PF14_0444	hypothetical protein	35h	10h	17h	41h	1.266	-1.212	0.267	-0.202	C2	central
PF14_0445	hypothetical protein	33h	10h	17h	4h	1.272	-1.675	0.289	-0.215	C2	central
PF14_0446	hypothetical protein	24h	9h	14h	4h	1.537	-1.634	0.360	-0.228	C1	central
PF14_0447	hypothetical protein	32h	42h	18h	38h	0.822	-0.662	0.135	-0.211	C2	central
PF14_0450	hypothetical protein	10h	41h	1h	38h	1.291	-1.501	0.298	-0.152	C6	central
PF14_0451	mitochondrial ribosomal protein S14 precursor- putative	27h	41h	20h	35h	1.115	-0.856	0.144	-0.201	C2	central
PF14_0453	hypothetical protein	32h	47h	27h	39h	0.999	-0.546	0.155	-0.160	C3	central
PF14_0454	hypothetical protein	26h	45h	5h	31h	0.413	-0.436	0.106	-0.098	C6	central
PF14_0455	multidrug resistance protein 2	19h	2h	11h	30h	1.816	-1.205	0.311	-0.198	C1	central
PF14_0456	hypothetical protein- conserved	13h	38h	43h	27h	1.354	-1.963	0.292	-0.222	C6	central
PF14_0457	hypothetical protein	19h	40h	44h	30h	0.739	-1.162	0.170	-0.125	C6	central
PF14_0462	SEL-1 protein- putative	32h	9h	14h	38h	1.449	-1.388	0.237	-0.257	C1	central
PF14_0463	chloroquine resistance marker protein	32h	10h	18h	5h	1.788	-2.002	0.320	-0.278	C2	central
PF14_0464	hypothetical protein	6h	27h	32h	22h	0.286	-0.43	0.068	-0.062	C4	central
PF14_0465	hypothetical protein	5h	39h	44h	26h	0.599	-0.869	0.190	-0.128	C6	central
PF14_0466	hypothetical protein	22h	43h	3h	39h	1.156	-1.216	0.147	-0.162	C6	central
PF14_0468	hypothetical protein	35h	16h	24h	10h	2.046	-2.372	0.414	-0.268	C2	central
PF14_0469	transcription factor IIIb subunit- putative	4h	24h	43h	16h	1.107	-0.883	0.250	-0.192	C6	central
PF14_0470	hypothetical protein	10h	39h	45h	28h	0.925	-1.524	0.233	-0.204	C6	central
PF14_0471	hypothetical protein	25h	41h	45h	34h	0.837	-0.923	0.082	-0.157	C6	central
PF14_0472	hypothetical protein	36h	15h	31h	8h	1.38	-1.579	0.212	-0.236	C4	central
PF14_0473	3'-5' exonuclease- putative	24h	40h	44h	32h	0.627	-1.35	0.231	-0.174	C6	central
PF14_0474	hypothetical protein	12h	41h	44h	36h	0.453	-1.025	0.190	-0.170	C6	central
PF14_0475	hypothetical protein	9h	42h	2h	26h	0.601	-0.659	0.150	-0.092	C6	central
PF14_0476	protein kinase- putative	42h	31h	38h	25h	1.051	-1.419	0.296	-0.156	C5	central
PF14_0477	signal recognition particle 54 kDa protein- putative	7h	30h	45h	14h	0.996	-0.839	0.146	-0.139	C6	central
PF14_0478	hypothetical protein	8h	38h	45h	27h	1.332	-1.289	0.262	-0.162	C6	central
PF14_0480	hypothetical protein	34h	16h	25h	10h	1.734	-2.08	0.402	-0.206	C3	central
PF14_0481	hypothetical protein- conserved	17h	40h	45h	27h	0.95	-1.56	0.251	-0.195	C6	central
PF14_0482	hypothetical protein- conserved	7h	41h	45h	38h	0.632	-0.888	0.185	-0.101	C6	central
PF14_0484	acetyl-CoA acetyltransferase- putative	25h	9h	17h	38h	1.983	-1.548	0.401	-0.214	C2	central
PF14_0485	hypothetical protein	17h	41h	44h	37h	0.936	-1.596	0.211	-0.227	C6	central
PF14_0486	elongation factor 2	14h	41h	45h	35h	1.258	-1.604	0.211	-0.185	C6	central
PF14_0487	hypothetical protein	1h	34h	41h	15h	0.82	-0.902	0.187	-0.090	C6	central
PF14_0488	hypothetical protein	32h	9h	15h	4h	1.509	-1.732	0.282	-0.243	C2	central
PF14_0489	hypothetical protein	21h	41h	45h	37h	0.816	-1.394	0.189	-0.184	C6	central
PF14_0490	hypothetical protein	16h	40h	43h	34h	1.199	-1.675	0.224	-0.237	C6	central
PF14_0492	protein phosphatase 2b regulatory subunit- putative	35h	14h	22h	7h	1.941	-2.521	0.395	-0.302	C2	central
PF14_0493	sortilin- putative	32h	7h	13h	38h	1.456	-1.41	0.250	-0.230	C1	central
PF14_0494	hypothetical protein- conserved	13h	40h	44h	37h	0.79	-1.412	0.269	-0.132	C6	central
PF14_0495	hypothetical protein	39h	20h	27h	14h	3.239	-4.364	0.792	-0.498	C3	central
PF14_0496	hyothetical protein	7h	31h	1h	26h	1.828	-1.561	0.376	-0.290	C6	central
PF14_0497	hypothetical protein	22h	8h	14h	36h	1.299	-0.844	0.251	-0.164	C1	central
PF14_0498	hypothetical protein	28h	42h	19h	38h	1.22	-0.875	0.204	-0.241	C2	central
PF14_0499	hypothetical protein	12h	41h	45h	37h	0.784	-1.466	0.240	-0.203	C6	central
PF14_0502	hypothetical protein	24h	6h	13h	35h	1.483	-1.382	0.318	-0.211	C1	central
PF14_0504	hypothetical protein	28h	42h	45h	38h	0.917	-1.02	0.143	-0.223	C6	central
PF14_0505	hypothetical protein	33h	17h	26h	39h	1.532	-1.499	0.326	-0.157	C3	central
PF14_0506	hypothetical protein	33h	17h	26h	39h	1.842	-1.33	0.335	-0.208	C3	central
PF14_0507	hypothetical protein	8h	41h	45h	38h	0.361	-0.821	0.157	-0.164	C6	central
PF14_0509	hypothetical protein	20h	41h	47h	27h	1.958	-2	0.226	-0.318	C6	central
PF14_0510	hypothetical protein	22h	40h	44h	31h	1.153	-1.728	0.232	-0.228	C6	central
PF14_0511	glucose-6-phosphatedehydrogenase-6-phosphogluconolactonase	4h	39h	43h	16h	0.681	-0.658	0.178	-0.075	C6	central
PF14_0512	hypothetical protein	5h	32h	42h	26h	1.281	-1.861	0.216	-0.268	C6	central
PF14_0513	RNA binding protein- putative	10h	40h	45h	28h	0.734	-1.246	0.197	-0.163	C6	central
PF14_0515	hypothetical protein	14h	34h	43h	26h	1.23	-1.993	0.277	-0.306	C6	central
PF14_0517	peptidase- putative	17h	40h	10h	31h	1.377	-1.29	0.185	-0.166	C1	central
PF14_0518	nifU protein- putative	6h	30h	45h	13h	1.064	-1.034	0.162	-0.128	C6	central
PF14_0519	ribosomal protein S11- putative	24h	41h	44h	38h	0.781	-1.175	0.157	-0.221	C6	central
PF14_0520	6-phosphogluconate dehydrogenase- decarboxylating- putative	30h	42h	2h	38h	0.742	-1.096	0.156	-0.201	C6	central
PF14_0525	hypothetical protein	43h	31h	38h	2h	1.154	-1.22	0.282	-0.113	C5	central
PF14_0526	hypothetical protein- conserved	25h	9h	17h	36h	2.266	-1.58	0.420	-0.261	C2	central
PF14_0527	hypothetical protein	41h	25h	32h	18h	3.565	-4	0.661	-0.394	C4	central
PF14_0528	hemolysin- putative	7h	40h	45h	13h	1.184	-1.249	0.288	-0.121	C6	central
PF14_0529	gamma-adaptin- putative	31h	42h	46h	38h	0.51	-0.932	0.122	-0.194	C6	central
PF14_0531	hypothetical protein	31h	12h	19h	5h	1.667	-2.051	0.428	-0.250	C2	central
PF14_0534	hypothetical protein	22h	6h	14h	27h	1.945	-1.036	0.338	-0.265	C1	central
PF14_0535	hypothetical protein	24h	6h	16h	30h	1.772	-0.889	0.293	-0.254	C2	central
PF14_0536	hypothetical protein	17h	39h	44h	30h	1.313	-1.898	0.240	-0.249	C6	central
PF14_0538	hypothetical protein	28h	10h	18h	38h	1.642	-1.706	0.344	-0.253	C2	central
PF14_0540	hypothetical protein	30h	42h	45h	38h	0.55	-1.127	0.186	-0.224	C6	central
PF14_0541	V-type H%28%2B%29-translocating pyrophosphatase- putative	9h	31h	39h	24h	1.147	-1.908	0.274	-0.241	C5	central
PF14_0543	hypothetical protein- conserved	33h	44h	28h	39h	0.601	-0.458	0.147	-0.127	C3	central
PF14_0544	hypothetical protein	13h	44h	6h	19h	0.924	-0.65	0.160	-0.161	C6	central
PF14_0546	hypothetical protein- conserved	13h	39h	43h	32h	0.657	-1.634	0.297	-0.186	C6	central
PF14_0547	hypothetical protein	31h	15h	44h	38h	0.739	-0.78	0.199	-0.198	C6	central
PF14_0548	ATPase- putative	36h	12h	18h	5h	1.026	-1.32	0.199	-0.206	C2	central
PF14_0549	hypothetical protein	8h	34h	42h	17h	0.633	-0.692	0.116	-0.112	C6	central
PF14_0550	hypothetical protein	11h	37h	43h	19h	0.764	-0.909	0.117	-0.097	C6	central
PF14_0552	hypothetical protein	32h	16h	25h	39h	1.139	-0.689	0.200	-0.173	C3	central
PF14_0553	trophozoite cysteine proteinase precursor	4h	31h	40h	22h	0.952	-1.321	0.171	-0.154	C6	central
PF14_0556	hypothetical protein	33h	16h	24h	11h	1.472	-1.854	0.368	-0.224	C2	central
PF14_0557	hypothetical protein	16h	41h	45h	34h	1.276	-1.796	0.195	-0.237	C6	central
PF14_0559	hypothetical protein	7h	41h	45h	38h	0.718	-0.865	0.195	-0.091	C6	central
PF14_0560	hypothetical protein	35h	11h	18h	4h	1.337	-1.701	0.268	-0.229	C2	central
PF14_0561	hypothetical protein	10h	39h	44h	30h	1.16	-1.738	0.314	-0.141	C6	central
PF14_0563	DEAD-box RNA helicase- putative	6h	40h	44h	16h	1.031	-1.347	0.309	-0.160	C6	central
PF14_0564	hypothetical protein- conserved	22h	39h	16h	30h	1.214	-1	0.202	-0.206	C2	central
PF14_0565	hypothetical protein	2h	33h	42h	11h	0.829	-0.629	0.148	-0.118	C6	central
PF14_0566	hypothetical protein	32h	16h	24h	10h	1.066	-1.346	0.246	-0.218	C2	central
PF14_0567	hypothetical protein	7h	22h	27h	14h	1.313	-1.594	0.279	-0.346	C3	central
PF14_0568	hypothetical protein	22h	40h	14h	28h	2.173	-1.407	0.295	-0.310	C1	central
PF14_0569	hypothetical protein	5h	41h	44h	38h	0.647	-0.945	0.239	-0.162	C6	central
PF14_0570	hypothetical protein- conserved	26h	10h	18h	32h	1.163	-0.547	0.209	-0.132	C2	central
PF14_0571	hypothetical protein	31h	43h	9h	38h	0.656	-0.704	0.066	-0.159	C1	central
PF14_0572	hypothetical protein	38h	22h	31h	7h	1.913	-2.166	0.437	-0.203	C3	central
PF14_0574	hypothetical protein	43h	30h	38h	25h	1.587	-2.365	0.416	-0.283	C5	central
PF14_0576	ubiquitin carboxyl-terminal hydrolase- putative	22h	41h	45h	37h	0.824	-1.626	0.217	-0.228	C6	central
PF14_0577	hypothetical protein	30h	9h	16h	4h	1.37	-1.765	0.303	-0.238	C2	central
PF14_0578	hypothetical protein	41h	18h	34h	11h	2.711	-2.745	0.325	-0.365	C4	central
PF14_0579	ribosomal protein L27- putative	10h	41h	2h	28h	1.593	-1.608	0.312	-0.173	C6	central
PF14_0580	hypothetical protein	32h	9h	13h	38h	1.64	-1.714	0.296	-0.319	C1	central
PF14_0582	hypothetical protein	24h	41h	17h	31h	1.224	-0.815	0.173	-0.173	C2	central
PF14_0583	hypothetical protein	35h	12h	19h	6h	1.296	-1.307	0.191	-0.162	C2	central
PF14_0584	ribosomal protein S4- putative	5h	39h	43h	26h	1.047	-1.711	0.343	-0.199	C6	central
PF14_0585	ribosomal protein S28e- putative	10h	39h	46h	31h	0.912	-1.109	0.161	-0.125	C6	central
PF14_0586	hypothetical protein	40h	22h	30h	13h	3.033	-3.508	0.529	-0.387	C3	central
PF14_0587	hypothetical protein	9h	40h	44h	34h	0.975	-1.465	0.290	-0.145	C6	central
PF14_0589	valine - tRNA ligase- putative	13h	40h	45h	33h	1.262	-1.705	0.234	-0.178	C6	central
PF14_0590	hypothetical protein	28h	41h	25h	34h	0.625	-0.673	0.083	-0.151	C3	central
PF14_0592	hypothetical protein	31h	9h	14h	3h	1.258	-1.446	0.241	-0.188	C1	central
PF14_0593	hypothetical protein	7h	41h	45h	38h	0.647	-1.147	0.230	-0.171	C6	central
PF14_0594	hypothetical protein	2h	32h	40h	19h	1.499	-2.128	0.362	-0.175	C6	central
PF14_0597	cytochrome c1 precursor- putative	33h	10h	18h	39h	1.313	-1.114	0.209	-0.207	C2	central
PF14_0598	glyceraldehyde-3-phosphate dehydrogenase	15h	41h	45h	35h	0.822	-1.454	0.171	-0.221	C6	central
PF14_0599	hypothetical protein	21h	41h	45h	28h	0.912	-1.402	0.204	-0.155	C6	central
PF14_0600	hypothetical protein	21h	41h	45h	38h	0.487	-1.032	0.187	-0.150	C6	central
PF14_0602	DNA polymerase alpha subunit- putative	25h	10h	17h	38h	1.77	-1.966	0.458	-0.317	C2	central
PF14_0603	hypothetical protein	8h	39h	44h	28h	1.321	-1.906	0.352	-0.207	C6	central
PF14_0604	hypothetical protein	4h	21h	44h	12h	1.942	-1.32	0.368	-0.350	C6	central
PF14_0605	cyclin- putative	11h	41h	46h	36h	0.852	-1.316	0.214	-0.150	C6	central
PF14_0606	hypothetical protein- conserved	25h	11h	18h	39h	0.57	-0.63	0.166	-0.130	C2	central
PF14_0607	hypothetical protein	38h	21h	28h	13h	2.857	-3.5	0.620	-0.361	C3	central
PF14_0608	hypothetical protein	7h	39h	45h	13h	1.084	-0.826	0.214	-0.143	C6	central
PF14_0609	hypothetical protein	24h	42h	17h	38h	1.529	-1.091	0.228	-0.174	C2	central
PF14_0610	hypothetical protein	6h	31h	45h	25h	1.277	-1.186	0.278	-0.198	C6	central
PF14_0612	hypothetical protein	13h	40h	45h	19h	0.962	-0.965	0.153	-0.166	C6	central
PF14_0613	hypothetical protein	30h	6h	12h	35h	0.862	-0.864	0.145	-0.105	C1	central
PF14_0614	hypothetical protein	42h	31h	38h	24h	0.851	-1.321	0.267	-0.183	C5	central
PF14_0616	hypothetical protein- conserved	10h	31h	3h	24h	0.729	-0.63	0.138	-0.133	C6	central
PF14_0617	hypothetical protein	33h	12h	18h	6h	1.666	-2.536	0.489	-0.377	C2	central
PF14_0618	hypothetical protein	31h	13h	20h	39h	1.501	-1.561	0.351	-0.209	C2	central
PF14_0619	hypothetical protein	22h	40h	44h	32h	0.985	-1.944	0.310	-0.226	C6	central
PF14_0620	hypothetical protein	9h	39h	43h	32h	1.167	-2.119	0.381	-0.224	C6	central
PF14_0621	hypothetical protein	6h	31h	44h	25h	1.645	-1.672	0.267	-0.195	C6	central
PF14_0625	hypothetical protein	2h	34h	42h	6h	0.789	-0.714	0.169	-0.080	C6	central
PF14_0627	ribosomal protein S3- putative	10h	40h	45h	32h	1.206	-1.63	0.246	-0.174	C6	central
PF14_0630	protein serine%2Fthreonine phosphatase	34h	12h	18h	6h	1.656	-1.858	0.323	-0.233	C2	central
PF14_0631	hypothetical protein	18h	40h	12h	26h	0.447	-0.43	0.074	-0.058	C1	central
PF14_0632	26S proteasome subunit- putative	32h	43h	28h	38h	0.793	-0.512	0.098	-0.164	C3	central
PF14_0633	hypothetical protein	9h	31h	3h	17h	1.306	-1.231	0.162	-0.185	C6	central
PF14_0635	hypothetical protein- conserved	9h	33h	1h	26h	1.734	-2.157	0.294	-0.372	C6	central
PF14_0636	hypothetical protein	14h	39h	44h	26h	1.111	-1.655	0.272	-0.180	C6	central
PF14_0637	rhoptry protein- putative	14h	41h	45h	38h	0.543	-0.899	0.156	-0.103	C6	central
PF14_0639	DNA-3-methyladenine glycosylase- putative	25h	41h	45h	38h	0.576	-1.319	0.241	-0.198	C6	central
PF14_0640	hypothetical protein	9h	39h	43h	31h	1.223	-2.047	0.375	-0.197	C6	central
PF14_0641	1-deoxy-D-xylulose 5-phosphate reductoisomerase	31h	10h	18h	38h	1.726	-1.722	0.349	-0.314	C2	central
PF14_0642	hypothetical protein	32h	10h	24h	38h	1.186	-0.562	0.152	-0.216	C2	central
PF14_0647	hypothetical protein	40h	14h	33h	45h	1.46	-1.163	0.153	-0.183	C4	central
PF14_0649	hypothetical protein	13h	42h	46h	38h	0.637	-0.821	0.114	-0.166	C6	central
PF14_0650	hypothetical protein	21h	42h	13h	38h	0.843	-0.952	0.156	-0.206	C1	central
PF14_0652	hypothetical protein	41h	24h	32h	14h	3.009	-2.964	0.468	-0.265	C4	central
PF14_0653	hypothetical protein	32h	11h	25h	38h	1.688	-1.215	0.229	-0.228	C3	central
PF14_0654	hypothetical protein	28h	8h	22h	32h	1.103	-0.673	0.162	-0.190	C2	central
PF14_0655	RNA helicase-1- putative	12h	41h	2h	24h	1.132	-1.027	0.202	-0.190	C6	central
PF14_0656	U2 snRNP auxiliary factor- putative	18h	41h	45h	38h	0.645	-1.28	0.172	-0.246	C6	central
PF14_0657	hypothetical protein	18h	41h	45h	37h	1.203	-1.865	0.250	-0.226	C6	central
PF14_0658	translation initiation factor EF-1- putative	31h	42h	12h	38h	1.087	-0.961	0.120	-0.254	C1	central
PF14_0659	hypothetical protein	10h	41h	44h	37h	0.585	-1.175	0.208	-0.160	C6	central
PF14_0660	hypothetical protein	41h	19h	27h	12h	2.74	-2.933	0.398	-0.314	C3	central
PF14_0661	hypothetical protein- conserved	10h	36h	43h	30h	1.027	-1.391	0.185	-0.168	C6	central
PF14_0662	hypothetical protein	13h	41h	6h	19h	2.032	-1.72	0.312	-0.274	C6	central
PF14_0663	hypothetical protein	10h	38h	44h	30h	1.456	-2.027	0.275	-0.261	C6	central
PF14_0664	biotin carboxylase subunit of acetyl CoA carboxylase- putative	30h	1h	25h	34h	1.383	-0.561	0.263	-0.195	C3	central
PF14_0665	hypothetical protein	26h	9h	14h	38h	1.73	-2.063	0.406	-0.284	C1	central
PF14_0666	hypothetical protein	26h	8h	15h	3h	1.361	-1.504	0.285	-0.169	C2	central
PF14_0667	hypothetical protein	31h	11h	24h	2h	1.058	-1.064	0.229	-0.188	C2	central
PF14_0668	hypothetical protein	21h	41h	12h	33h	1.024	-0.721	0.174	-0.129	C1	central
PF14_0669	hypothetical protein	6h	40h	44h	26h	0.837	-0.974	0.219	-0.135	C6	central
PF14_0670	hypothetical protein	6h	39h	44h	26h	1.05	-1.481	0.315	-0.162	C6	central
PF14_0671	hypothetical protein	31h	11h	24h	38h	1.144	-0.673	0.166	-0.240	C2	central
PF14_0673	hypothetical protein	21h	42h	12h	28h	1.828	-1.436	0.238	-0.213	C1	central
PF14_0674	hypothetical protein	22h	4h	12h	33h	1.831	-1.442	0.328	-0.226	C1	central
PF14_0675	reticulocyte binding protein 2 homolog B- putative	32h	9h	15h	38h	1.733	-1.717	0.279	-0.292	C2	central
PF14_0676	20S proteasome beta 4 subunit- putative	33h	44h	3h	40h	0.705	-1.052	0.147	-0.231	C6	central
PF14_0677	RNA 3'-Terminal Phosphate Cyclase-like protein- putative	14h	40h	44h	26h	1.438	-2.078	0.321	-0.219	C6	central
PF14_0678	exported protein 2	17h	35h	40h	30h	0.84	-1.084	0.194	-0.171	C6	central
PF14_0679	sulfate transporter- putative	32h	9h	16h	38h	1.688	-1.767	0.284	-0.260	C2	central
PF14_0680	hypothetical protein	25h	10h	17h	5h	1.598	-2.023	0.450	-0.310	C2	central
PF14_0681	diacylglycerol kinase- putative	38h	14h	22h	9h	1.572	-1.823	0.278	-0.197	C2	central
PF14_0685	hypothetical protein	25h	36h	41h	31h	0.676	-0.731	0.124	-0.189	C6	central
PF14_0686	hypothetical protein	25h	40h	44h	32h	0.604	-1.247	0.229	-0.172	C6	central
PF14_0687	hypothetical protein	5h	39h	43h	32h	0.769	-1.536	0.305	-0.217	C6	central
PF14_0688	hypothetical protein- conserved	12h	40h	44h	35h	0.507	-1.152	0.224	-0.132	C6	central
PF14_0689	hypothetical protein	2h	39h	43h	6h	0.911	-0.9	0.260	-0.106	C6	central
PF14_0690	histone deactylase- putative	5h	34h	42h	15h	1.042	-1.072	0.196	-0.154	C6	central
PF14_0691	hypothetical protein	41h	26h	33h	11h	0.544	-0.609	0.117	-0.073	C4	central
PF14_0694	protein disulfide isomerase- putative	40h	17h	32h	10h	2.522	-2.569	0.320	-0.351	C4	central
PF14_0695	DNA-directed RNA polymerase- alpha subunit- truncated- putative	37h	11h	18h	5h	1.088	-1.827	0.382	-0.223	C2	central
PF14_0696	hypothetical protein	28h	12h	21h	38h	1.549	-0.983	0.290	-0.207	C2	central
PF14_0697	dihydroorotase- putative	15h	40h	44h	28h	1.07	-1.79	0.272	-0.176	C6	central
PF14_0699	hypothetical protein- conserved	31h	42h	1h	38h	0.51	-1.124	0.153	-0.219	C6	central
PF14_0700	hypothetical protein- conserved	30h	42h	10h	36h	0.781	-1.045	0.113	-0.218	C1	central
PF14_0703	hypothetical protein	42h	27h	36h	47h	1.864	-1.516	0.314	-0.196	C5	central
PF14_0704	hypothetical protein	10h	40h	45h	28h	1.04	-1.793	0.295	-0.189	C6	central
PF14_0706	hypothetical protein	9h	26h	36h	18h	1.156	-1.863	0.191	-0.355	C5	central
PF14_0707	hypothetical protein	7h	32h	44h	26h	1.751	-1.943	0.275	-0.219	C6	central
PF14_0710	hypothetical protein	39h	14h	34h	43h	0.914	-0.724	0.137	-0.143	C4	central
PF14_0711	hypothetical protein- conserved	24h	42h	13h	35h	1.677	-1.373	0.225	-0.251	C1	central
PF14_0713	hypothetical protein	10h	34h	4h	28h	0.803	-0.626	0.174	-0.101	C6	central
PF14_0714	hypothetical protein- conserved	7h	31h	38h	13h	0.483	-0.537	0.087	-0.080	C5	central
PF14_0715	hypothetical protein	25h	40h	43h	32h	0.808	-1.087	0.137	-0.196	C6	subtelomere
PF14_0716	Proteosome subunit alpha type 1- putative	30h	42h	45h	38h	0.902	-1.175	0.142	-0.254	C6	subtelomere
PF14_0717	hypothetical protein	32h	10h	17h	38h	1.516	-1.744	0.360	-0.237	C2	subtelomere
PF14_0718	hypothetical protein- conserved	14h	42h	2h	36h	1.015	-1.427	0.173	-0.207	C6	subtelomere
PF14_0720	hypothetical protein	26h	9h	18h	36h	1.546	-1.201	0.278	-0.178	C2	subtelomere
PF14_0721	cytochrome c oxidase assembly protein- putative	26h	9h	17h	38h	1.757	-1.446	0.339	-0.266	C2	subtelomere
PF14_0724	hypothetical protein	7h	31h	1h	25h	1.164	-1.226	0.181	-0.183	C6	subtelomere
PF14_0726	hypothetical protein	15h	37h	10h	21h	0.672	-0.596	0.101	-0.082	C1	subtelomere
PF14_0728	hypothetical protein	11h	30h	1h	21h	1.72	-1.619	0.252	-0.336	C6	subtelomere
PF14_0732	hypothetical protein	38h	19h	27h	13h	2.932	-3.547	0.636	-0.389	C3	subtelomere
PF14_0733	hypothetical protein	43h	31h	38h	11h	2.091	-2.735	0.528	-0.242	C5	subtelomere
[truncated: 1,642 more rows]

## Sheet: analyzed 3D7-genes
P. falciparum genes included in the circular PCA of strain 3D7
2,419 analyzed loci for P. falciparum strain 3D7. Gene-IDs within parentheses refer to oligonucleotides that could not yet be assigned to a gene product
Gene-ID	Annotation	chr_location
MAL13P1.100	hypothetical protein	central
MAL13P1.102	hypothetical protein	central
MAL13P1.103	hypothetical protein	central
MAL13P1.105	hypothetical protein	central
MAL13P1.107	hypothetical protein	central
MAL13P1.111	hypothetical protein	central
MAL13P1.112	hypothetical protein-conserved	central
MAL13P1.113	hypothetical protein	central
MAL13P1.114	hypothetical protein	central
MAL13P1.118	cAMP-specific 3'-5'-cyclic phosphodiesterase 4D- putative	central
MAL13P1.121	hypothetical protein	central
MAL13P1.122	hypothetical protein	central
MAL13P1.123	hypothetical protein	central
MAL13P1.124	hypothetical protein	central
MAL13P1.126	hypothetical protein	central
MAL13P1.127	hypothetical protein	central
MAL13P1.130	hypothetical protein	central
MAL13P1.131	hypothetical protein	central
MAL13P1.134	helicase- putative	central
MAL13P1.135	snare protein homologue- putative	central
MAL13P1.137	hypothetical malaria antigen	central
MAL13P1.138	hypothetical protein	central
MAL13P1.139	hypothetical protein- conserved	central
MAL13P1.14	ATP-dependent DEAD box helicase- putative	subtelomere
MAL13P1.140	hypothetical protein	central
MAL13P1.141	hypothetical protein	central
MAL13P1.144	hypothetical protein	central
MAL13P1.147	hypothetical protein	central
MAL13P1.152	hypothetical protein	central
MAL13P1.156	hypothetical protein	central
MAL13P1.158	hypothetical protein	central
MAL13P1.160	unknown	central
MAL13P1.161	unknown	central
MAL13P1.164	elongation factor tu- putative	central
MAL13P1.165	hypothetical protein	central
MAL13P1.167	signal peptidase- putative	central
MAL13P1.170	hypothetical protein	central
MAL13P1.172	hypothetical protein- conserved	central
MAL13P1.176	Plasmodium falciparum reticulocyte binding protein 2 homolog b	central
MAL13P1.180	hypothetical protein	central
MAL13P1.184	endopeptidase- putative	central
MAL13P1.186	1-deoxy-D-xylulose 5-phosphate synthase	central
MAL13P1.188	hypothetical protein	central
MAL13P1.19	hypothetical protein	subtelomere
MAL13P1.190	proteasome regulatory component- putative	central
MAL13P1.193	hypothetical protein	central
MAL13P1.194	hypothetical protein	central
MAL13P1.196	protein kinase- putative	central
MAL13P1.201	hypothetical protein	central
MAL13P1.202	hypothetical protein	central
MAL13P1.209	60S ribosomal subunit porotein L18- putative	central
MAL13P1.21	hypothetical protein	subtelomere
MAL13P1.213	transcription activator- putative	central
MAL13P1.214	phosphoethanolamine N-methyltransferase- putative	central
MAL13P1.215	hypothetical protein	central
MAL13P1.217	hypothetical protein	central
MAL13P1.218	UDP-N-acetylglucosamine pyrophosphorylase- putative	central
MAL13P1.22	DNA ligase 1	subtelomere
MAL13P1.220	lipoate synthase- putative	central
MAL13P1.221	aspartate carbamoyltransferase	central
MAL13P1.225	thioredoxin- putative	central
MAL13P1.227	ubiquitin-conjugating enzyme- putative	central
MAL13P1.228	hypothetical protein	central
MAL13P1.229	hypothetical protein	central
MAL13P1.233	hypothetical protein	central
MAL13P1.244	TBC domain protein- putative	central
MAL13P1.248	nucleoside diphosphate hydrolase	central
MAL13P1.255	hypothetical protein	central
MAL13P1.260	hypothetical protein	central
MAL13P1.262	hypothetical protein	central
MAL13P1.264	hypothetical protein	central
MAL13P1.266	hypothetical protein	central
MAL13P1.268	hypothetical protein	central
MAL13P1.269	hypothetical protein	central
MAL13P1.270	proteasome subunit- putative	central
MAL13P1.274	serine%2Fthreonine protein phosphatase pfPp5	central
MAL13P1.278	Ser%2FThr protein kinase	central
MAL13P1.281	glutamate--tRNA ligase- putative	central
MAL13P1.283	TCP-1%2Fcpn60 chaperonin family- putative	central
MAL13P1.284	pyrroline carboxylate reductase	central
MAL13P1.288	hypothetical protein- conserved	central
MAL13P1.289	mitotic control protein dis3 homologue- putative	central
MAL13P1.29	hypothetical protein	central
MAL13P1.293	hypothetical protein	central
MAL13P1.295	hypothetical protein	central
MAL13P1.298	hypothetical protein	central
MAL13P1.303	polyadenylate binding protein- putative	central
MAL13P1.308	hypothetical protein- conserved	central
MAL13P1.31	hypothetical protein	central
MAL13P1.313	hypothetical protein	central
MAL13P1.315	hypothetical protein	central
MAL13P1.319	hypothetical protein	central
MAL13P1.321	hypothetical protein	central
MAL13P1.324	aldo-keto reductase- putative	central
MAL13P1.325	hypothetical protein	central
MAL13P1.326	ferrochelatase- putative	central
MAL13P1.328	hypothetical protein	central
MAL13P1.331	hypothetical protein- conserved	central
MAL13P1.332	hypothetical protein	central
MAL13P1.333	hypothetical protein	central
MAL13P1.337	Skp1 family protein- putative	subtelomere
MAL13P1.341	hypothetical protein- conserved	subtelomere
MAL13P1.36	hypothetical protein- conserved	central
MAL13P1.380	chloroquine resistance marker protein- putative	central
MAL13P1.39	hypothetical protein	central
MAL13P1.390	hypothetical protein	central
MAL13P1.40	hypothetical protein	central
MAL13P1.405	erythrocyte membrane protein pfemp3- putative	central
MAL13P1.413	membrane associated histidine-rich protein- MAHRP-1	subtelomere
MAL13P1.43	hypothetical protein	central
MAL13P1.44	protein phosphatase 2c-like protein- putative	central
MAL13P1.46	hypothetical protein	central
MAL13P1.465	hypothetical protein	subtelomere
MAL13P1.47	mitochondrial ATP synthase delta subunit- putative	central
MAL13P1.470	hypothetical protein	subtelomere
MAL13P1.49	hypothetical protein	central
MAL13P1.53	hypothetical protein- conserved	central
MAL13P1.55	cytochrome c2 precursor-putative	central
MAL13P1.56	m1-family aminopeptidase	central
MAL13P1.60	erythrocyte binding antigen 140	subtelomere
MAL13P1.61	hypothetical protein	subtelomere
MAL13P1.70	hypothetical protein	central
MAL13P1.73	hypothetical protein	central
MAL13P1.74	hypothetical protein	central
MAL13P1.75	hypothetical protein	central
MAL13P1.76	hypothetical protein	central
MAL13P1.89	hypothetical protein	central
MAL13P1.90	hypothetical protein	central
MAL13P1.94	hypothetical protein	central
MAL13P1.95	ferredoxin	central
MAL13P1.96	chromosome segregation protein- putative	central
PFF1265w	oxidoreductase- short-chain dehydrogenase family- putative	central
PFF1165c	hypothetical protein	central
PFF0940c	cell division cycle protein 48 homologue- putative	central
PFF0885w	60S ribosomal protein L27a- putative	central
PFF0670w	hypothetical protein	central
MAL7P1.102	hypothetical protein	central
MAL7P1.105	hypothetical protein	central
MAL7P1.111	hypothetical protein	central
MAL7P1.112	hypothetical protein	central
MAL7P1.113	DEAD box helicase- putative	central
MAL7P1.114	P36-like protein homologue- putative	central
MAL7P1.119	hypothetical protein	central
MAL7P1.122	conserved GTP-binding protein- putative	central
MAL7P1.125	hypothetical protein	central
MAL7P1.127	hypothetical protein	central
MAL7P1.13	hypothetical protein	subtelomere
MAL7P1.132	hypothetical protein	central
MAL7P1.137	kelch protein- putative	central
MAL7P1.14	hypothetical protein	subtelomere
MAL7P1.144	hypothetical protein- conserved	central
MAL7P1.15	hypothetical protein	subtelomere
MAL7P1.150	cysteine desulfurase- putative	central
MAL7P1.151	modification methylase-like protein- putative	central
MAL7P1.155	hypothetical protein	subtelomere
MAL7P1.157	hypothetical protein	subtelomere
MAL7P1.167	hypothetical protein	subtelomere
MAL7P1.17	hypothetical protein	central
MAL7P1.171	hypothetical protein	subtelomere
MAL7P1.172	hypothetical protein	subtelomere
MAL7P1.175	hypothetical protein	subtelomere
MAL7P1.176	erythrocyte binding antigen	subtelomere
MAL7P1.177	predicted integral membrane protein- conserved in P. falciparum	subtelomere
MAL7P1.20	peptide chain release factor- putative	central
MAL7P1.201	hypothetical protein- conserved	central
MAL7P1.203	hypothetical protein- conserved	central
MAL7P1.207	hypothetical protein	central
MAL7P1.208	hypothetical protein	central
MAL7P1.209	hypothetical protein	central
MAL7P1.21	origin recognition complex subunit- putative	central
MAL7P1.225	hypothetical protein- conserved in P. falciparum	subtelomere
MAL7P1.228	Heat Shock 70 KDa Protein- %28HSP70%29	subtelomere
MAL7P1.229	Cytoadherence linked asexual protein	subtelomere
MAL7P1.24	hypothetical protein- conserved	central
MAL7P1.25	hypothetical protein	central
MAL7P1.26	O-sialoglycoprotein endopeptidase- putative	central
MAL7P1.27	chloroquine resistance transporter- putative	central
MAL7P1.28	hypothetical protein	central
MAL7P1.31	hypothetical protein	central
MAL7P1.320	Ribosomal protein- L37e- putative	central
MAL7P1.33	hypothetical protein	central
MAL7P1.34	hypothetical protein	central
MAL7P1.38	regulator of chromosome condensation protein- putative	central
MAL7P1.61	erythrocyte membrane protein 1 %28PfEMP1%29 pseudogene	central
MAL7P1.66	hypothetical protein	central
MAL7P1.69	calmodulin- putative	central
MAL7P1.7	RESA-like protein	subtelomere
MAL7P1.73	calcium%2Fcalmodulin-dependent protein kinase- putative	central
MAL7P1.74	hypothetical protein- conserved	central
MAL7P1.76	hypothetical protein	central
MAL7P1.77	hypothetical protein	central
MAL7P1.83	hypothetical protein	central
MAL7P1.84	hypothetical protein- expressed	central
MAL7P1.87	hypothetical protein	central
MAL7P1.88	thioredoxin-like protein	central
MAL7P1.91	exported serine%2Fthreonine protein kinase	central
MAL7P1.95	hypothetical protein	central
MAL8P1.101	hypothetical protein	central
MAL8P1.106	hypothetical protein	central
MAL8P1.109	hypothetical protein- conserved	central
MAL8P1.11	hypothetical protein	subtelomere
MAL8P1.113	hypothetical protein	central
MAL8P1.12	hypothetical protein	subtelomere
MAL8P1.122	hypothetical protein	central
MAL8P1.123	hypothetical protein	central
MAL8P1.124	hypothetical protein	central
MAL8P1.125	tyrosyl-tRNA synthetase- putative	central
MAL8P1.128	proteasome subunit alpha- putative	central
MAL8P1.13	integral membrane protein- conserved	subtelomere
MAL8P1.133	hypothetical protein- conserved	central
MAL8P1.134	hypothetical protein	central
MAL8P1.135	hypothetical protein	central
MAL8P1.138	hypothetical protein- conserved	central
MAL8P1.139	hypothetical protein	central
MAL8P1.14	hypothetical protein	subtelomere
MAL8P1.140	methionine aminopeptidase- putative	central
MAL8P1.141	hypothetical protein	central
MAL8P1.142	proteasome beta-subunit	central
MAL8P1.143	hypothetical protein	subtelomere
MAL8P1.146	hypothetical protein	subtelomere
MAL8P1.150	hypothetical protein	subtelomere
MAL8P1.152	hypothetical protein	subtelomere
MAL8P1.153	hypothetical protein	subtelomere
MAL8P1.157	hypothetical protein	subtelomere
MAL8P1.18	hypothetical protein	central
MAL8P1.2	hypothetical protein with DNAJ domain	subtelomere
MAL8P1.20	hypothetical protein	central
MAL8P1.201	hypothetical protein- conserved	central
MAL8P1.203	hypothetical protein	central
MAL8P1.204	hypothetical protein	subtelomere
MAL8P1.21	hypothetical protein	central
MAL8P1.212	RESA-like pseudogene	subtelomere
MAL8P1.29	hypothetical protein	central
MAL8P1.3	integral membrane protein- conserved in P. falciparum	subtelomere
MAL8P1.32	nucleoside transporter- putative	central
MAL8P1.34	hypothetical protein	central
MAL8P1.4	hypothetical protein	subtelomere
MAL8P1.40	RNA-binding protein- putative	central
MAL8P1.41	hypothetical protein	central
MAL8P1.49	hypothetical protein	central
MAL8P1.55	hypothetical protein	central
MAL8P1.57	C-13 antigen	central
MAL8P1.60	hypothetical protein	central
MAL8P1.61	hypothetical protein	central
MAL8P1.62	hypothetical protein- conserved in other Plasmodium species	central
MAL8P1.63	hypothetical protein- conserved	central
MAL8P1.67	hypothetical protein- conserved	central
MAL8P1.69	14-3-3 protein homologue- putative	central
MAL8P1.70	hypothetical protein	central
MAL8P1.73	hypothetical protein	central
MAL8P1.74	hypothetical protein	central
MAL8P1.79	hypothetical protein	central
MAL8P1.8	hypothetical protein	subtelomere
MAL8P1.81	hypothetical protein- conserved	central
MAL8P1.84	hypothetical protein	central
MAL8P1.86	hypothetical protein	central
MAL8P1.88	hypothetical protein	central
MAL8P1.91	hypothetical protein	central
MAL8P1.92	ATPase- putative	central
MAL8P1.95	hypothetical protein	central
MAL8P1.96	hypothetical protein	central
MAL8P1.98	hypothetical protein	central
MAL8P1.99	hypothetical protein	central
PF07_0004	hypothetical protein	subtelomere
PF07_0005	lysophospholipases-like protein- putative	subtelomere
PF07_0006	starp antigen	subtelomere
PF07_0007	hypothetical protein	subtelomere
PF07_0008	hypothetical protein	subtelomere
PF07_0011	hypothetical protein- conserved	subtelomere
PF07_0012	hypothetical protein	subtelomere
PF07_0019	hypothetical protein	central
PF07_0020	hypothetical protein	central
PF07_0021	hypothetical protein	central
PF07_0023	DNA replication licensing factor mcm7 homologue- putative	central
PF07_0024	hypothetical protein	central
PF07_0027	DNA-directed RNA polymerase 2 8.2 kDa polypeptide- putative	central
PF07_0029	heat shock protein 86	central
PF07_0031	heat shock protein 86 family protein	central
PF07_0032	Cg8 protein	central
PF07_0035	cg1 protein	central
PF07_0036	Cg6 protein	central
PF07_0037	Cg2 protein	central
PF07_0038	Cg7 protein	central
PF07_0039	hypothetical protein	central
PF07_0040	lysophospholipase-like protein- putative	central
PF07_0042	hypothetical protein	central
PF07_0043	60S ribosomal protein L34-a- putative	central
PF07_0044	hypothetical protein	central
PF07_0047	cell division cycle ATPase- putative	central
PF07_0049	erythrocyte membrane protein 1 %28PfEMP1%29	central
PF07_0059	4-nitrophenylphosphatase- putative	central
PF07_0061	hypothetical protein	central
PF07_0062	GTP-binding translation elongation factor tu family protein- putative	central
PF07_0063	hypothetical protein	central
PF07_0064	hypothetical protein	central
PF07_0065	zinc transporter- putative	central
PF07_0067	hypothetical protein	central
PF07_0069	hypothetical protein	central
PF07_0071	queuine tRNA-ribosyltransferase%3B putative	central
PF07_0072	calmodulin-domain protein kinase- putative	central
PF07_0074	hypothetical protein	central
PF07_0075	hypothetical protein- expressed	central
PF07_0078	hypothetical protein- conserved	central
PF07_0079	60S ribosomal protein L11a- putative	central
PF07_0080	40S ribosomal protein S10- putative	central
PF07_0083	hypothetical protein- conserved	central
PF07_0085	ferrodoxin reductase-like protein	central
PF07_0087	hypothetical protein	central
PF07_0088	40S ribosomal protein S5- putative	central
PF07_0092	hypothetical protein- conserved	central
PF07_0093	hypothetical protein	central
PF07_0096	hypothetical protein	central
PF07_0101	hypothetical protein	central
PF07_0105	exonuclease i- putative	central
PF07_0106	hypothetical protein	central
PF07_0107	hypothetical protein	central
PF07_0111	hypothetical protein	central
PF07_0112	proteasome subunit alpha type 5- putative	central
PF07_0113	hypothetical protein	central
PF07_0116	hypothetical protein	central
PF07_0117	eukaryotic translation initiation factor 2 alpha subunit- putative	central
PF07_0118	hypothetical protein	central
PF07_0122	hypothetical protein- conserved	subtelomere
PF07_0126	hypothetical protein	subtelomere
PF07_0129	ATP-dept. acyl-coa synthetase	subtelomere
PF08_0003	tryptophan%2Fthreonine-rich antigen	subtelomere
PF08_0006	prohibitin- putative	subtelomere
PF08_0008	hypothetical protein	subtelomere
PF08_0009	translation initiation factor EIF-2b alpha subunit- putative	subtelomere
PF08_0010	hypothetical protein	subtelomere
PF08_0011	leucine - tRNA ligase	subtelomere
PF08_0014	plastid 50S ribosomal protein- putative	central
PF08_0018	translation initiation factor-like protein	central
PF08_0019	guanine nucleotide-binding protein- putative	central
PF08_0020	hypothetical protein	central
PF08_0021	hypothetical protein	central
PF08_0029	hypothetical protein	central
PF08_0031	oxoglutarate%2Fmalate translocator protein- putative	central
PF08_0034	histone acetyltransferase Gcn5- putative	central
PF08_0037	hypothetical protein	central
PF08_0038	hypothetical protein	central
PF08_0039	ribosomal protein- putative	central
PF08_0044	protein kinase	central
PF08_0045	2-oxoglutarate dehydrogenase e1 component	central
PF08_0047	hypothetical protein	central
PF08_0048	ATP-dependant helicase- putative	central
PF08_0051	hypothetical protein	central
PF08_0054	heat shock 70 kDa protein	central
PF08_0055	u3 small nucleolar ribonucleoprotein protein	central
PF08_0056	zinc finger protein- putative	central
PF08_0057	hypothetical protein	central
PF08_0060	asparagine-rich antigen	central
PF08_0063	hypothetical protein	central
PF08_0064	hypothetical protein- conserved	central
PF08_0065	hypothetical protein- conserved	central
PF08_0067	hypothetical protein	central
PF08_0069	importin beta- putative	central
PF08_0071	Fe-superoxide dismutase	central
PF08_0076	40S ribosomal protein S16- putative	central
PF08_0078	hypothetical protein	central
PF08_0080	hypothetical protein	central
PF08_0081	hypothetical protein	central
PF08_0082	hypothetical protein	central
PF08_0083	hypothetical protein	central
PF08_0091	hypothetical protein	central
PF08_0093	hypothetical protein	central
PF08_0094	cullin-like protein- putative	central
PF08_0095	dihydropteroate synthetase	central
PF08_0096	RNA helicase- putative	central
PF08_0098	abc transporter- putative	central
PF08_0101	hypothetical protein	central
PF08_0103	erythrocyte membrane protein 1 %28PfEMP1%29	central
PF08_0104	RIFIN	central
PF08_0108	pepsinogen- putative	central
PF08_0113	vacuolar proton-translocating ATPase subunit A- putative	central
PF08_0115	hypothetical protein	central
PF08_0125	tubulin gamma chain	central
PF08_0126	DNA repair protein rad54- putative	subtelomere
PF08_0129	protein phosphatase- putative	subtelomere
PF08_0130	wd repeat protein- putative	subtelomere
PF08_0131	1-cys peroxidoxin	subtelomere
PF08_0132	glutamate dehydrogenase- putative	subtelomere
PF08_0135	hypothetical protein- conserved	subtelomere
PF08_0137	hypothetical protein	subtelomere
PF10_0006	RIFIN	subtelomere
PF10_0013	hypothetical protein	subtelomere
PF10_0015	acyl CoA binding protein- putative	subtelomere
PF10_0016	acyl CoA binding protein- putative	subtelomere
PF10_0017	hypothetical protein	subtelomere
PF10_0019	early transcribed membrane protein	subtelomere
PF10_0020	hypothetical protein	subtelomere
PF10_0021	hypothetical protein	subtelomere
PF10_0022	hypothetical protein	subtelomere
PF10_0023	hypothetical protein	subtelomere
PF10_0025	PF70 protein	subtelomere
PF10_0026	hypothetical protein	subtelomere
PF10_0030	hypothetical protein	subtelomere
PF10_0031	hypothetical protein	subtelomere
PF10_0032	hypothetical protein	subtelomere
PF10_0034	hypothetical protein	subtelomere
PF10_0035	hypothetical protein	subtelomere
PF10_0037	hypothetical protein	subtelomere
PF10_0038	ribosomal protein S20e- putative	subtelomere
PF10_0039	hypothetical protein	subtelomere
PF10_0040	hypothetical protein	subtelomere
PF10_0041	U5 small nuclear ribonuclear protein- putative	subtelomere
PF10_0043	ribosomal protein L13- putative	subtelomere
PF10_0045	hypothetical protein	subtelomere
PF10_0047	hypothetical protein	subtelomere
PF10_0048	hypothetical protein	subtelomere
PF10_0050	hypothetical protein	subtelomere
PF10_0052	hypothetical protein	subtelomere
PF10_0054	hypothetical protein	subtelomere
PF10_0057	regulator of nonsense transcripts- putative	central
PF10_0060	hypothetical protein	central
PF10_0063	hypothetical protein	central
PF10_0064	hypothetical protein	central
PF10_0065	hypothetical protein	central
PF10_0066	hypothetical protein	central
PF10_0068	hypothetical protein	central
PF10_0069	hypothetical protein	central
PF10_0075	asparagine-rich antigen	central
PF10_0077	eukaryotic translation initiation factor 3 subunit 7- putative	central
PF10_0080	endonuclease- putative	central
PF10_0081	26S proteasome regulatory subunit 4- putative	central
PF10_0082	hypothetical protein	central
PF10_0084	tubulin beta chain- putative	central
PF10_0085	nucleolar protein NOP5- putative	central
PF10_0086	adenylate kinase- putative	central
PF10_0087	diphthine synthase	central
PF10_0089	hypothetical protein	central
PF10_0093	hypothetical protein	central
PF10_0094	hypothetical protein	central
PF10_0098	hypothetical protein	central
PF10_0099	hypothetical protein	central
PF10_0100	hypothetical protein	central
PF10_0103	eukaryotic translation initiation factor 2- beta- putative	central
PF10_0105	hypothetical protein	central
PF10_0107	hypothetical protein	central
PF10_0116	hypothetical protein	central
PF10_0117	hypothetical protein	central
PF10_0118	hypothetical protein	central
PF10_0119	hypothetical protein	central
PF10_0120	hypothetical protein	central
PF10_0121	hypoxanthine phosphoribosyltransferase	central
PF10_0122	phosphoglucomutase- putative	central
PF10_0123	GMP synthetase	central
PF10_0129	hypothetical protein	central
PF10_0131	hypothetical protein	central
PF10_0132	phospholipase C-like- putative	central
PF10_0133	hypothetical protein	central
PF10_0135	hypothetical protein	central
PF10_0137	GDP-fucose synthase- putative	central
PF10_0138	hypothetical protein	central
PF10_0139	hypothetical protein	central
PF10_0140	hypothetical protein	central
PF10_0144	prohibitin- putative	central
PF10_0149	cysteine -- tRNA ligase- putative	central
PF10_0150	methionine aminopeptidase- putative	central
PF10_0151	hypothetical protein	central
PF10_0152	hypothetical protein	central
PF10_0153	hsp60	central
PF10_0154	ribonucleotide reductase small subunit- putative	central
PF10_0155	enolase	central
PF10_0156	hypothetical protein	central
PF10_0160	3.8 protein	central
PF10_0162	hypothetical protein	central
PF10_0163	hypothetical protein	central
PF10_0164	hypothetical protein	central
PF10_0165	DNA polymerase delta catalytic subunit	central
PF10_0166	hypothetical protein	central
PF10_0168	hypothetical protein	central
PF10_0169	phosphomannomutase- putative	central
PF10_0170	hypothetical protein	central
PF10_0174	26s proteasome subunit p55- putative	central
PF10_0178	hypothetical protein	central
PF10_0184	hypothetical protein	central
PF10_0186	hypothetical protein	central
PF10_0187	ribosomal protein L30e- putative	central
PF10_0188	hypothetical protein	central
PF10_0189	hypothetical protein	central
PF10_0191	hypothetical protein	central
PF10_0193	hypothetical protein- conserved	central
PF10_0194	hypothetical protein	central
PF10_0197	hypothetical protein	central
PF10_0200	hypothetical protein- conserved	central
PF10_0203	ADP-ribosylation factor	central
PF10_0207	hypothetical protein	central
PF10_0218	citrate synthase- mitochondrial precursor- putative	central
PF10_0219	hypothetical protein	central
PF10_0220	hypothetical protein	central
PF10_0221	GcpE protein	central
PF10_0223	hypothetical protein	central
PF10_0225	orotidine-monophosphate-decarboxylase- putative	central
PF10_0226	hypothetical protein- conserved	central
PF10_0228	hypothetical protein- conserved	central
PF10_0229	hypothetical protein- conserved	central
PF10_0233	hypothetical protein	central
PF10_0234	hypothetical protein	central
PF10_0235	hypothetical protein	central
PF10_0236	hypothetical protein	central
PF10_0238	hypothetical protein	central
PF10_0239	hypothetical protein	central
PF10_0241	hypothetical protein	central
PF10_0242	hypothetical protein	central
PF10_0243	hypothetical protein	central
PF10_0244	hypothetical protein	central
PF10_0248	hypothetical protein	central
PF10_0253	hypothetical protein	central
PF10_0257	hypothetical protein	central
PF10_0259	hypothetical protein	central
PF10_0260	hypothetical protein	central
PF10_0262	hypothetical protein	central
PF10_0266	hypothetical protein	central
PF10_0268	merozoite capping protein 1	central
PF10_0272	ribosomal protein L3- putative	central
PF10_0274	hypothetical protein	central
PF10_0276	hypothetical protein	central
PF10_0278	hypothetical protein- conserved	central
PF10_0279	hypothetical protein	central
PF10_0280	hypothetical protein	central
PF10_0281	hypothetical protein	central
PF10_0282	hypothetical protein	central
PF10_0283	hypothetical protein	central
PF10_0284	hypothetical protein	central
PF10_0285	hypothetical protein	central
PF10_0286	hypothetical protein	central
PF10_0289	adenosine deaminase- putative	central
PF10_0291	hypothetical protein	central
PF10_0292	hypothetical protein	central
PF10_0293	transcription factor- putative	central
PF10_0295	hypothetical protein	central
PF10_0296	hypothetical protein	central
PF10_0300	hypothetical protein- conserved	central
PF10_0301	calmodulin- putative	central
PF10_0306	hypothetical protein	central
PF10_0311	hypothetical protein- conserved	central
PF10_0312	hypothetical protein	central
PF10_0316	phosphatidyl inositol glycan- class A- putative	central
PF10_0322	S-adenosylmethionine decarboxylase-ornithine decarboxylase	central
PF10_0323	hypothetical protein	central
PF10_0324	hypothetical protein	central
PF10_0325	hypothetical protein- conserved	central
PF10_0330	ubiquitin-conjugating enzyme- putative	central
PF10_0332	ribosomal protein L27- putative	central
PF10_0334	flavoprotein subunit of succinate dehydrogenase	central
PF10_0335	hypothetical protein	central
PF10_0336	hypothetical protein	central
PF10_0337	ADP-ribosylation factor-like protein	central
PF10_0338	hypothetical protein	central
PF10_0340	methionine -- tRNA ligase- putative	central
PF10_0342	hypothetical protein	central
PF10_0345	Merozoite Surface Protein 3- MSP3	central
PF10_0346	Merozoite Surface protein 6- MSP6	central
PF10_0347	hypothetical protein	central
PF10_0348	hypothetical protein	central
PF10_0352	hypothetical protein	central
PF10_0359	hypothetical protein	central
PF10_0360	hypothetical protein	central
PF10_0362	DNA polymerase zeta catalytic subunit- putative	subtelomere
PF10_0363	pyruvate kinase- putative	subtelomere
PF10_0366	ADP%2FATP transporter on adenylate translocase	subtelomere
PF10_0368	dynamin protein- putative	subtelomere
PF10_0372	hypothetical protein	subtelomere
PF10_0375	hypothetical protein	subtelomere
PF10_0376	hypothetical protein	subtelomere
PF10_0378	hypothetical protein	subtelomere
PF10_0380	trophozoite antigen R45- putative	subtelomere
PF10_0406	erythrocyte membrane protein 1 %28PfEMP1%29	subtelomere
PF11_0014	hypothetical protein	subtelomere
PF11_0037	hypothetical protein	subtelomere
PF11_0039	early transcribed membrane protein 11.1	subtelomere
PF11_0040	early transcribed membrane protein 11.2	subtelomere
PF11_0043	60S acidic ribosomal protein p1- putative	subtelomere
PF11_0044	hypothetical protein	subtelomere
PF11_0049	hypothetical protein- conserved	subtelomere
PF11_0051	phenylalanine -- tRNA ligase- putative	subtelomere
PF11_0052	hypothetical protein	subtelomere
PF11_0054	hypothetical protein	subtelomere
PF11_0061	histone H4- putative	subtelomere
PF11_0062	histone H2B	subtelomere
PF11_0064	hypothetical protein	subtelomere
PF11_0065	ribosomal protein S4- putative	central
PF11_0066	caltractin %28centrin%29- putative	central
PF11_0067	hypothetical protein	central
PF11_0071	RuvB DNA helicase- putative	central
PF11_0072	hypothetical protein	central
PF11_0074	hypothetical protein	central
PF11_0075	hypothetical protein	central
PF11_0076	hypothetical protein	central
PF11_0077	hypothetical protein	central
PF11_0078	hypothetical protein	central
PF11_0083	nucleic acid binding factor- putative	central
PF11_0085	hypothetical protein	central
PF11_0087	Rad51 homolog- putative	central
PF11_0088	hypothetical protein	central
PF11_0094	hypothetical protein	central
PF11_0097	succinyl-CoA synthetase alpha subunit- putative	central
PF11_0098	endoplasmic reticulum-resident calcium binding protein	central
PF11_0105	hypothetical protein	central
PF11_0112	vacuolar sorting protein 35- putative	central
PF11_0114	actin- putative	central
PF11_0117	replication factor C subunit 5- putative	central
PF11_0119	hypothetical protein	central
PF11_0125	hypothetical protein	central
PF11_0127	hypothetical protein	central
PF11_0128	hypothetical protein- conserved	central
PF11_0130	hypothetical protein	central
PF11_0131	hypothetical protein	central
PF11_0139	protein tyrosine phosphatase- putative	central
PF11_0141	UDP-galactose transporter- putative	central
PF11_0145	glyoxalase I- putative	central
PF11_0146	hypothetical protein	central
PF11_0150	hypothetical protein	central
PF11_0151	hypothetical protein	central
PF11_0153	hypothetical protein	central
PF11_0158	hypothetical protein	central
PF11_0160	hypothetical protein	central
PF11_0161	falcipain-2 precursor- putative	central
PF11_0164	peptidyl-prolyl cis-trans isomerase	central
PF11_0165	falcipain 2 precursor	central
PF11_0166	hypothetical protein	central
PF11_0167	hypothetical protein	central
PF11_0168	hypothetical protein	central
PF11_0172	hypothetical protein- conserved	central
PF11_0173	oligosacharyl transferase STT3 subunit- putative	central
PF11_0174	hypothetical protein	central
PF11_0175	heat shock protein 101- putative	central
PF11_0177	ubiquitin C-terminal hydrolase- family 1- putative	central
PF11_0179	hypothetical protein	central
PF11_0180	hypothetical protein	central
PF11_0181	tyrosine --tRNA ligase- putative	central
PF11_0185	hypothetical protein	central
PF11_0188	heat shock protein 90- putative	central
PF11_0190	hypothetical protein	central
PF11_0192	hypothetical protein	central
PF11_0193	hypothetical protein	central
PF11_0194	hypothetical protein	central
PF11_0197	hypothetical protein	central
PF11_0199	hypothetical protein	central
PF11_0204	hypothetical protein	central
PF11_0208	phosphoglycerate mutase- putative	central
PF11_0210	hypothetical protein	central
PF11_0211	hypothetical protein- conserved	central
PF11_0213	hypothetical protein	central
PF11_0215	hypothetical protein	central
PF11_0216	hypothetical protein	central
PF11_0217	hypothetical protein	central
PF11_0219	hypothetical protein	central
PF11_0220	hypothetical protein	central
PF11_0223	hypothetical protein	central
PF11_0224	circumsporozoite-related antigen	central
PF11_0227	hypothetical protein	central
PF11_0230	hypothetical protein	central
PF11_0231	hypothetical protein	central
PF11_0238	hypothetical protein	central
PF11_0243	hypothetical protein	central
PF11_0244	hypothetical protein	central
PF11_0245	translation elongation factor EF-1- subunit alpha- putative	central
PF11_0246	hypothetical protein	central
PF11_0247	hypothetical protein	central
PF11_0248	hypothetical protein	central
PF11_0249	hypothetical protein	central
PF11_0250	high mobility group-like protein NHP2- putative	central
PF11_0255	hypothetical protein	central
PF11_0257	ethanolamine kinase- putative	central
PF11_0258	co-chaperone GrpE- putative	central
PF11_0259	hypothetical protein	central
PF11_0260	ribosomal protein L35- putative	central
PF11_0261	hypothetical protein	central
PF11_0264	DNA-dependent RNA polymerase	central
PF11_0265	mitochondrial import inner membrane translocase- putative	central
PF11_0266	small nuclear ribonucleoprotein D1- putative	central
PF11_0268	hypothetical protein	central
PF11_0271	hypothetical protein- conserved	central
PF11_0272	ribosomal protein S18- putative	central
PF11_0277	hypothetical protein	central
PF11_0278	hypothetical protein	central
PF11_0282	deoxyuridine 5'-triphosphate nucleotidohydrolase- putative	central
PF11_0287	hypothetical protein	central
PF11_0292	hypothetical protein	central
PF11_0295	farnesyl pyrophosphate synthase- putative	central
PF11_0296	hypothetical protein	central
PF11_0298	GPI8p transamidase	central
PF11_0300	hypothetical protein	central
PF11_0301	spermidine synthase	central
PF11_0302	hypothetical protein	central
PF11_0304	hypothetical protein	central
PF11_0305	hypothetical protein	central
PF11_0306	A%2FG-specific adenine glycosylase- putative	central
PF11_0308	hypothetical protein	central
PF11_0310	hypothetical protein	central
PF11_0311	N-acetyl glucosamine phosphate mutase- putative	central
PF11_0313	ribosomal phosphoprotein P0	central
PF11_0315	hypothetical protein	central
PF11_0316	hypothetical protein	central
PF11_0317	structural maintenance of chromosome protein- putative	central
PF11_0321	hypothetical protein	central
PF11_0322	hypothetical protein	central
PF11_0324	hypothetical protein	central
PF11_0327	hypothetical protein	central
PF11_0332	hypothetical protein	central
PF11_0333	hypothetical protein	central
PF11_0338	Aquaglyceroporin	central
PF11_0339	hypothetical protein	central
PF11_0341	hypothetical protein	central
PF11_0343	hypothetical protein- conserved	central
PF11_0344	Apical membrane antigen 1 precursor- AMA1	central
PF11_0347	hypothetical protein	central
PF11_0348	hypothetical protein	central
PF11_0351	heat shock protein hsp70 homologue	central
PF11_0352	protein disulfide isomerase related protein	central
PF11_0354	hypothetical protein	central
PF11_0362	hypothetical protein	central
PF11_0365	hypothetical protein	central
PF11_0366	hypothetical protein	central
PF11_0368	hypothetical protein	central
PF11_0369	hypothetical protein	central
PF11_0370	hypothetical protein	central
PF11_0373	hypothetical protein	central
PF11_0374	hypothetical protein	central
PF11_0377	casein kinase 1	central
PF11_0379	hypothetical protein	central
PF11_0380	hypothetical protein- conserved	central
PF11_0381	subtilisin-like protease 2	central
PF11_0383	hypothetical protein	central
PF11_0385	hypothetical protein	central
PF11_0386	30S ribosomal protein S14- putative	central
PF11_0392	hypothetical protein	central
PF11_0395	guanylyl cyclase	central
PF11_0397	hypothetical protein- conserved	central
PF11_0398	hypothetical protein	central
PF11_0407	adrenodoxin reductase- putative	central
PF11_0409	hypothetical protein- conserved	central
PF11_0413	hypothetical protein	central
PF11_0415	hypothetical protein	central
PF11_0417	hypothetical protein	central
PF11_0420	hypothetical protein	central
PF11_0423	hypothetical protein	central
PF11_0424	hypothetical protein	central
PF11_0425	hypothetical protein	central
PF11_0427	dolichyl-phosphate b-D-mannosyltransferase- putative	central
PF11_0428	hypothetical protein- conserved	central
PF11_0429	hypothetical protein	central
PF11_0435	hypothetical protein	central
PF11_0437	hypothetical protein	central
PF11_0438	Ribosomal protein- putative	central
PF11_0440	hypothetical protein	central
PF11_0441	hypothetical protein	central
PF11_0442	hypothetical protein	central
PF11_0443	hypothetical protein- conserved	central
PF11_0445	DNA-directed RNA polymerase I- putative	central
PF11_0447	translation initiation factor eIF-1A- putative	central
PF11_0448	hypothetical protein	central
PF11_0451	hypothetical protein	central
PF11_0452	hypothetical protein	central
PF11_0457	hypothetical protein	central
PF11_0458	hypothetical protein	central
PF11_0459	hypothetical protein	central
PF11_0461	rab6	central
PF11_0462	hypothetical protein	central
PF11_0463	coat protein- gamma subunit- putative	central
PF11_0468	hypothetical protein	subtelomere
PF11_0469	hypothetical protein	subtelomere
PF11_0471	hypothetical protein	subtelomere
PF11_0477	CCAAT-box DNA binding protein subunit B	subtelomere
PF11_0482	hypothetical protein	subtelomere
PF11_0483	farnesyltransferase beta subunit- putative	subtelomere
PF11_0484	hypothetical protein	subtelomere
PF11_0485	hypothetical protein	subtelomere
PF11_0488	hypothetical protein	subtelomere
PF11_0503	hypothetical protein	subtelomere
PF11_0504	hypothetical protein	subtelomere
PF11_0505	hypothetical protein	subtelomere
PF11_0506	hypothetical protein	subtelomere
PF11_0507	antigen 332- putative	subtelomere
PF11_0508	hypothetical protein	subtelomere
PF11_0511	hypothetical protein	subtelomere
PF11_0513	hypothetical protein	subtelomere
PF11_0528	hypothetical protein	central
PF11_0560	hypothetical protein- conserved	central
PF13_0011	plasmodium falciparum gamete antigen 27%2F25	subtelomere
PF13_0014	40S ribosomal protein S7 homologue- putative	subtelomere
PF13_0015	hypothetical protein	subtelomere
PF13_0016	methyl transferase-like protein- putative	subtelomere
PF13_0019	sodium%2Fhydrogen exchanger- putative	subtelomere
PF13_0021	small heat shock protein- putative	central
PF13_0024	hypothetical protein	central
PF13_0025	hypothetical protein	central
PF13_0029	hypothetical protein	central
PF13_0031	hypothetical protein	central
PF13_0033	26S proteasome regulatory subunit- putative	central
PF13_0039	hypothetical protein	central
PF13_0040	DNA-directed RNA polymerase alpha chain- putative	central
PF13_0042	fork head domain protein- putative	central
PF13_0043	CCAAT-binding transcription factor- putative	central
PF13_0044	carbamoyl phosphate synthetase- putative	central
PF13_0045	40S ribosomal protein S27- putative	central
PF13_0051	snornp protein gar1 homologue- putative	central
PF13_0054	hypothetical protein	central
PF13_0055	hypothetical protein	central
PF13_0058	hypothetical protein	central
PF13_0061	ATP synthase gamma chain- mitochondrial precursor- putative	central
PF13_0063	26S proteasome regulatory subunit 7- putative	central
PF13_0070	branched-chain alpha keto-acid dehydrogenase- putative	central
PF13_0073	hypothetical protein	subtelomere
PF13_0075	hypothetical protein- conserved in P. falciparum	subtelomere
PF13_0076	hypothetical protein	subtelomere
PF13_0077	DEAD box helicase- putative	central
PF13_0078	hypothetical protein	central
PF13_0080	hypothetical protein	central
PF13_0082	cop-coated vesicle membrane protein p24 precursor- putative	central
PF13_0086	hypothetical protein	central
PF13_0087	hypothetical protein- conserved	central
PF13_0090	ADP-ribosylation factor- putative	central
PF13_0095	DNA replication licensing factor mcm4-related	central
PF13_0097	hypothetical protein	central
PF13_0098	hypothetical protein	central
PF13_0099	hypothetical protein	central
PF13_0101	hypothetical protein	central
PF13_0106	hypothetical protein	central
PF13_0109	N2-N2-dimethylguanosine tRNA methyltransferase- putative	central
PF13_0112	hypothetical protein	central
PF13_0116	hypothetical protein	central
PF13_0117	hypothetical protein- conserved	central
PF13_0118	hypothetical protein	central
PF13_0120	hypothetical protein	central
PF13_0121	dihydrolipoamide succinyltransferase- putative	central
PF13_0124	hypothetical protein- conserved	central
PF13_0125	hypothetical protein	central
PF13_0126	hypothetical protein	central
PF13_0127	hypothetical protein	central
PF13_0129	ribosomal protein L6 homologue- putative	central
PF13_0131	hypothetical protein	central
PF13_0132	60S ribosomal protein L23a- putative	central
PF13_0134	hypothetical protein	central
PF13_0136	hypothetical protein	central
PF13_0138	hypothetical protein- conserved	central
PF13_0139	hypothetical protein	central
PF13_0140	dihydrofolate synthase%2Ffolylpolyglutamate synthase	central
PF13_0141	L-lactate dehydrogenase	central
PF13_0148	hypothetical protein	central
PF13_0149	chromatin assembly factor 1 subunit- putative	central
PF13_0150	DNA-directed RNA polymerase 3 largest subunit	central
PF13_0152	transcriptional regulatory protein sir2 homologue- putative	central
PF13_0154	hypothetical protein	central
PF13_0155	hypothetical protein	central
PF13_0156	proteasome subunit beta type 7 precursor- putative	central
PF13_0162	hypothetical protein	central
PF13_0163	hypothetical protein	central
PF13_0169	hypothetical protein	central
PF13_0170	glutaminyl-tRNA synthetase- putative	central
PF13_0171	60S ribosomal protein L23- putative	central
PF13_0173	hypothetical protein	central
PF13_0175	hypothetical protein- conserved	central
PF13_0176	apurinic%2Fapyrimidinic endonuclease Apn1	central
PF13_0177	ATP-dependent RNA helicase- putative	central
PF13_0178	translation initiation factor 6- putative	central
PF13_0179	isoleucine--tRNA ligase- putative	central
PF13_0180	chaperonin- putative	central
PF13_0183	hypothetical protein	central
PF13_0184	hypothetical protein	central
PF13_0185	histone h3- putative	central
PF13_0187	hypothetical protein	central
PF13_0188	hypothetical protein	central
PF13_0189	hypothetical protein	central
PF13_0190	hypothetical protein	central
PF13_0191	hypothetical protein	central
PF13_0192	hypothetical protein	central
PF13_0193	MSP7-like protein	central
PF13_0194	hypothetical protein	central
PF13_0197	Merozoite Surface Protein 7 precursor- MSP7	central
PF13_0198	reticulocyte binding protein 2 homolog a	central
PF13_0199	hypothetical protein	central
PF13_0200	hypothetical protein	central
PF13_0203	hypothetical protein	central
PF13_0205	tryptophan--tRNA ligase- putative	central
PF13_0206		central
PF13_0211	calcium-dependent protein kinase	central
PF13_0213	60S ribosomal subunit protein L6e- putative	central
PF13_0214	elongation factor 1-gamma- putative	central
PF13_0216	hypothetical protein	central
PF13_0217	hypothetical protein	central
PF13_0218	ABC transporter- putative	central
PF13_0219	hypothetical protein	central
PF13_0222	RNA lariat debranching enzyme- putative	central
PF13_0223	hypothetical protein- conserved	central
PF13_0224	60S ribosomal subunit protein L18- putative	central
PF13_0228	40S ribosomal subunit protein S6- putative	central
PF13_0229	IRP-like protein	central
PF13_0231	hypothetical protein	central
PF13_0232	Casein kinase II regulatory subunit- putative	central
PF13_0233	myosin a	central
PF13_0234	phosphoenolpyruvate carboxykinase	central
PF13_0235	hypothetical protein	central
PF13_0237	hypothetical protein	central
PF13_0238	conserved protein- putative	central
PF13_0241	hypothetical protein	central
PF13_0242	isocitrate dehydrogenase %28NADP%29- mitochondrial precursor	central
PF13_0246	hypothetical protein	central
PF13_0249	hypothetical protein	central
PF13_0251	DNA topoisomerase III- putative	central
PF13_0252	nucleoside transporter 1	central
PF13_0253	ethanolamine-phosphate cytidylyltransferase- putative	central
PF13_0255	hypothetical protein	central
PF13_0257	glutamate--tRNA ligase	central
PF13_0258	sexual stage-specific protein kinase	central
PF13_0260	hypothetical protein- conserved	central
PF13_0261	ATP binding protein- putative	central
PF13_0262	lysine--tRNA ligase	central
PF13_0268	ribosomal protein L17- putative	central
PF13_0270	hypothetical protein	central
PF13_0272	thioredoxin-related protein- putative	central
PF13_0274	hypothetical protein- conserved	central
PF13_0275	hypothetical protein	central
PF13_0279	hypothetical protein	central
PF13_0281	hypothetical protein	central
PF13_0282	proteasome subunit- putative	central
PF13_0285	hypothetical protein- conserved	central
PF13_0286	methyltransferase- putative	central
PF13_0287	adenylosuccinate synthetase	central
PF13_0291	replication licensing factor- putative	central
PF13_0293	hypothetical protein	central
PF13_0297	hypothetical protein- conserved	central
PF13_0299	hypothetical protein	central
PF13_0300	mitochondrial inner membrane translocase- putative	central
PF13_0301	ubiquitin-conjugating enzyme- putative	central
PF13_0302	hypothetical protein- conserved	central
PF13_0308	DNA helicase	central
PF13_0309	hypothetical protein	central
PF13_0310	hypothetical protein	central
PF13_0312	hypothetical protein	central
PF13_0317	hypothetical protein	central
PF13_0321	hypothetical protein	central
PF13_0322	falcilysin	central
PF13_0323	binding protein- putative	central
PF13_0324	vesicle transport protein- putative	central
PF13_0326	actin-depolymerizing factor- putative	central
PF13_0327	hypothetical protein	central
PF13_0328	proliferating cell nuclear antigen	central
PF13_0329	hypothetical protein	central
PF13_0330	ATP-dependent DNA helicase- putative	central
PF13_0333	hypothetical protein	central
PF13_0334	polynucleotide kinase- putative	central
PF13_0336	hypothetical protein	central
PF13_0337	hypothetical protein	central
PF13_0338	hypothetical protein	central
PF13_0341	DNA-directed RNA polymerase 2- putative	central
PF13_0343	hypothetical protein	central
PF13_0345	aminomethyltransferase- mitochondrial precursor	central
PF13_0349	nucleoside diphosphate kinase b%3B putative	central
PF13_0352	hypothetical protein	subtelomere
PF13_0353	NADH-cytochrome b5 reductase- putative	subtelomere
PF13_0358	mitochondrial import inner membrane translocase- putative	subtelomere
PF13_0359	mitochondrial carrier protein- putative	subtelomere
PF14_0013	hypothetical protein	subtelomere
PF14_0014	hypothetical protein	subtelomere
PF14_0015	aminopeptidase- putative	subtelomere
PF14_0016	hypothetical protein	subtelomere
PF14_0017	lysophospholipase- putative	subtelomere
PF14_0018	hypothetical protein	subtelomere
PF14_0020	choline kinase- putative	subtelomere
PF14_0021	hypothetical protein	subtelomere
PF14_0022	exopolyphosphatase- putative	subtelomere
PF14_0023	hypothetical protein- conserved	subtelomere
PF14_0024	hypothetical protein	subtelomere
PF14_0025	proteosome subunit- putative	subtelomere
PF14_0027	ribosomal S27a- putative	subtelomere
PF14_0028	hypothetical protein- conserved	subtelomere
PF14_0032	hypothetical protein	subtelomere
PF14_0033	hypothetical protein	subtelomere
PF14_0036	acid phosphatase- putative	subtelomere
PF14_0037	hypothetical protein	subtelomere
PF14_0038	cytochrome c- putative	subtelomere
PF14_0040	hypothetical protein	subtelomere
PF14_0041	ribosomal protein L16- putative	subtelomere
PF14_0044	hypothetical protein	subtelomere
PF14_0045	hypothetical protein	subtelomere
PF14_0047	hypothetical protein	subtelomere
PF14_0050	hypothetical protein	subtelomere
PF14_0051	hypothetical protein- conserved	subtelomere
PF14_0053	ribonucleotide reductase small subunit	subtelomere
PF14_0055	hypothetical protein- conserved	subtelomere
PF14_0060	hypothetical protein	subtelomere
PF14_0061	hypothetical protein	central
PF14_0063	ATP-dependent Clp protease- putative	central
PF14_0064	vacuolar protein sorting 29- putative	central
PF14_0065	hypothetical protein	central
PF14_0068	fibrillarin- putative	central
PF14_0072	hypothetical protein- conserved	central
PF14_0075	plasmepsin- putative	central
PF14_0076	plasmepsin 1 precursor	central
PF14_0077	plasmepsin 2 precursor	central
PF14_0078	HAP protein	central
PF14_0079	hypothetical protein	central
PF14_0081	DNA repair helicase- putative	central
PF14_0083	ribosomal protein S8e- putative	central
PF14_0086	hypothetical protein	central
PF14_0088	hypothetical protein	central
PF14_0089	hypothetical protein	central
PF14_0090	hypothetical protein	central
PF14_0091	hypothetical protein	central
PF14_0095	hypothetical protein	central
PF14_0096	hypothetical protein	central
PF14_0097	cytidine diphosphate-diacylglycerol synthase	central
PF14_0100	cytidine triphosphate synthetase	central
PF14_0101	hypothetical protein	central
PF14_0102	rhoptry-associated protein 1- RAP1	central
PF14_0103	hypothetical protein	central
PF14_0105	hypothetical protein	central
PF14_0108	hypothetical protein	central
PF14_0111	hypothetical protein	central
PF14_0112	POM1- putative	central
PF14_0113	hypothetical protein	central
PF14_0117	hypothetical protein- conserved	central
PF14_0119	hypothetical protein- conserved	central
PF14_0120	hypothetical protein	central
PF14_0124	actin II	central
PF14_0125	deoxyhypusine synthase	central
PF14_0126	hypothetical protein- conserved	central
PF14_0127	N-myristoyltransferase	central
PF14_0132	ribosomal protein S9- putative	central
PF14_0133	ATP-dependent transporter- putative	central
PF14_0135	hypothetical protein	central
PF14_0138	hypothetical protein	central
PF14_0140	hypothetical protein	central
PF14_0141	ribosomal protein L10- putative	central
PF14_0142	serine%2Fthreonine protein phosphatase- putative	central
PF14_0143	hypothetical protein	central
PF14_0144	mRNA capping enzyme- putative	central
PF14_0145	hypothetical protein	central
PF14_0146	ribonucleoprotein- putative	central
PF14_0148	uracil-DNA glycosylase- putative	central
PF14_0149	hypothetical protein	central
PF14_0150	RNA polymerase small subunit- putative	central
PF14_0151	hypothetical protein	central
PF14_0152	hypothetical protein	central
PF14_0153	hypothetical protein	central
PF14_0156	dimethyladenosine transferase- putative	central
PF14_0159	hypothetical protein- conserved	central
PF14_0160	hypothetical protein	central
PF14_0161	hypothetical protein- conserved	central
PF14_0164	NADP-specific glutamate dehydrogenase	central
PF14_0166	lysine -- tRNA ligase- putative	central
PF14_0169	hypothetical protein	central
PF14_0171	hypothetical protein	central
PF14_0172	hypothetical protein	central
PF14_0173	hypothetical protein	central
PF14_0174	hypothetical protein- conserved	central
PF14_0176	hypothetical protein	central
PF14_0177	DNA replication licensing factor MCM2	central
PF14_0178	hypothetical protein	central
PF14_0180	hypothetical protein	central
PF14_0184	hypothetical protein	central
PF14_0186	hypothetical protein	central
PF14_0189	hypothetical protein	central
PF14_0191	hypothetical protein	central
PF14_0192	glutathione reductase	central
PF14_0193	hypothetical protein	central
PF14_0194	spliceosome-associated protein- putative	central
PF14_0196	hypothetical protein	central
PF14_0197	hypothetical protein	central
PF14_0200	hypothetical protein	central
PF14_0201	hypothetical protein	central
PF14_0204	hypothetical protein	central
PF14_0207	RNA polymerase subunit- putative	central
PF14_0209	hypothetical protein	central
PF14_0211	hypothetical protein	central
PF14_0212	hypothetical protein	central
PF14_0213	hypothetical protein	central
PF14_0214	hypothetical protein	central
PF14_0215	hypothetical protein	central
PF14_0222	hypothetical protein	central
PF14_0223	cyclophilin- putative	central
PF14_0224	PP1-like protein serine%2Fthreonine phosphatase	central
PF14_0232	hypothetical protein- conserved	central
PF14_0233	hypothetical protein	central
PF14_0234	DNA-directed DNA polymerase- putative	central
PF14_0239	hypothetical protein	central
PF14_0240	ribosomal protein L21e- putative	central
PF14_0241	basic transcription factor 3b- putative	central
PF14_0242	arginine n-methyltransferase- putative	central
PF14_0243	dynein-associated protein- putative	central
PF14_0245	hypothetical protein	central
PF14_0246	phosphoenolpyruvate carboxylase- putative	central
PF14_0248	ubiquinol-cytochrome c reductase hinge protein- putative	central
PF14_0249	hypothetical protein	central
PF14_0250	hypothetical protein	central
PF14_0251	hypothetical protein	central
PF14_0252	hypothetical protein	central
PF14_0253	hypothetical protein	central
PF14_0254	DNA mismatch repair protein Msh2p- putative	central
PF14_0255	hypothetical protein	central
PF14_0257	hypothetical protein- conserved	central
PF14_0260	hypothetical protein	central
PF14_0261	proliferation-associated protein 2g4- putative	central
PF14_0268	hypothetical protein	central
PF14_0270	ribosomal protein L15- putative	central
PF14_0279	hypothetical protein	central
PF14_0280	phosphotyrosyl phosphatase activator- putative	central
PF14_0281	aspartyl protease- putative	central
PF14_0285	exodeoxyribonuclease III- putative	central
PF14_0286	glutamate dehydrogenase- putative	central
PF14_0288	cytochrome c oxidase subunit II precursor- putative	central
PF14_0289	ribosomal protein L17- putative	central
PF14_0291	hypothetical protein	central
PF14_0292	hypothetical protein- conserved	central
PF14_0295	ATP-specific succinyl-CoA synthetase beta subunit- putative	central
PF14_0296	ribosomal protein L14- putative	central
PF14_0297	ecto-nucleoside triphosphate diphosphohydrolase 1- putative	central
PF14_0300	syntaxin- putative	central
PF14_0303	hypothetical protein	central
PF14_0307	hypothetical protein- conserved	central
PF14_0309	protein-L-isoaspartate O-methyltransferase beta-aspartate methyltransferase- putative	central
PF14_0311	hypothetical protein	central
PF14_0314	chromatin assembly factor 1 p55 subunit- putative	central
PF14_0315	hypothetical protein	central
PF14_0318	hypothetical protein	central
PF14_0319	hypothetical protein	central
PF14_0322	hypothetical protein	central
PF14_0323	calmodulin	central
PF14_0325	hypothetical protein	central
PF14_0327	methionine aminopeptidase- type II- putative	central
PF14_0329	hypothetical protein- conserved	central
PF14_0331	cytochrome c oxidase assembly protein- putative	central
PF14_0332	hypothetical protein	central
PF14_0333	hypothetical protein	central
PF14_0336	hypothetical protein	central
PF14_0337	hypothetical protein	central
PF14_0338	hypothetical protein	central
PF14_0341	glucose-6-phosphate isomerase	central
PF14_0344	hypothetical protein	central
PF14_0345	hypothetical protein	central
PF14_0346	cGMP-dependent protein kinase 1- beta isozyme- putative	central
PF14_0347	hypothetical protein	central
PF14_0348	ATP-dependent Clp protease proteolytic subunit- putative	central
PF14_0351	hypothetical protein	central
PF14_0352	ribonucleoside-diphosphate reductase- large subunit	central
PF14_0353	hypothetical protein	central
PF14_0354	hypothetical protein	central
PF14_0356	hypothetical protein	central
PF14_0369	hypothetical protein	central
PF14_0370	RNA helicase- putative	central
PF14_0373	ubiquinol cytochrome c oxidoreductase- putative	central
PF14_0375	hypothetical protein	central
PF14_0376	hypothetical protein	central
PF14_0378	triose-phosphate isomerase	central
PF14_0380	hypothetical protein	central
PF14_0381	delta-aminolevulinic acid dehydratase	central
PF14_0382	metalloendopeptidase- putative	central
PF14_0383	hypothetical protein	central
PF14_0384	hypothetical protein	central
PF14_0386	hypothetical protein	central
PF14_0387	hypothetical protein	central
PF14_0388	hypothetical protein	central
PF14_0390	hypothetical protein	central
PF14_0391	ribosomal protein L1- putative	central
PF14_0392	Ser%2FThr protein kinase- putative	central
PF14_0393	structure specific recognition protein- putative	central
PF14_0394	hypothetical protein	central
PF14_0397	hypothetical protein- conserved	central
PF14_0399	ADP-ribosylation-like factor- putative	central
PF14_0405	hypothetical protein	central
PF14_0408	Ser%2FThr protein kinase- putative	central
PF14_0409	hypothetical protein	central
PF14_0410	hypothetical protein	central
PF14_0412	hypothetical protein	central
PF14_0415	dephospho-CoA kinase- putative	central
PF14_0417	heat shock protein- putative	central
PF14_0419	hypothetical protein	central
PF14_0420	hypothetical protein	central
PF14_0422	hypothetical protein	central
PF14_0423	Ser%2FThr protein kinase- putative	central
PF14_0427	hypothetical protein	central
PF14_0428	histidine -- tRNA ligase- putative	central
PF14_0430	hypothetical protein	central
PF14_0431	serine%2Fthreonine kinase-1	central
PF14_0433	hypothetical protein	central
PF14_0435	hypothetical protein	central
PF14_0436	helicase- truncated- putative	central
PF14_0439	leucine aminopeptidase- putative	central
PF14_0443	centrin- putative	central
PF14_0444	hypothetical protein	central
PF14_0445	hypothetical protein	central
PF14_0446	hypothetical protein	central
PF14_0447	hypothetical protein	central
PF14_0450	hypothetical protein	central
PF14_0455	multidrug resistance protein 2	central
PF14_0456	hypothetical protein- conserved	central
PF14_0462	SEL-1 protein- putative	central
PF14_0463	chloroquine resistance marker protein	central
PF14_0468	hypothetical protein	central
PF14_0469	transcription factor IIIb subunit- putative	central
PF14_0470	hypothetical protein	central
PF14_0472	hypothetical protein	central
PF14_0476	protein kinase- putative	central
PF14_0477	signal recognition particle 54 kDa protein- putative	central
PF14_0480	hypothetical protein	central
PF14_0481	hypothetical protein- conserved	central
PF14_0485	hypothetical protein	central
PF14_0486	elongation factor 2	central
PF14_0488	hypothetical protein	central
PF14_0489	hypothetical protein	central
PF14_0490	hypothetical protein	central
PF14_0492	protein phosphatase 2b regulatory subunit- putative	central
PF14_0493	sortilin- putative	central
PF14_0495	hypothetical protein	central
PF14_0496	hyothetical protein	central
PF14_0497	hypothetical protein	central
PF14_0498	hypothetical protein	central
PF14_0502	hypothetical protein	central
PF14_0504	hypothetical protein	central
PF14_0505	hypothetical protein	central
PF14_0506	hypothetical protein	central
PF14_0512	hypothetical protein	central
PF14_0515	hypothetical protein	central
PF14_0517	peptidase- putative	central
PF14_0518	nifU protein- putative	central
PF14_0525	hypothetical protein	central
PF14_0526	hypothetical protein- conserved	central
PF14_0527	hypothetical protein	central
PF14_0528	hemolysin- putative	central
PF14_0529	gamma-adaptin- putative	central
PF14_0531	hypothetical protein	central
PF14_0534	hypothetical protein	central
PF14_0536	hypothetical protein	central
PF14_0538	hypothetical protein	central
PF14_0540	hypothetical protein	central
PF14_0541	V-type H%28%2B%29-translocating pyrophosphatase- putative	central
PF14_0546	hypothetical protein- conserved	central
PF14_0547	hypothetical protein	central
PF14_0548	ATPase- putative	central
PF14_0550	hypothetical protein	central
PF14_0552	hypothetical protein	central
PF14_0553	trophozoite cysteine proteinase precursor	central
PF14_0556	hypothetical protein	central
PF14_0557	hypothetical protein	central
PF14_0559	hypothetical protein	central
PF14_0560	hypothetical protein	central
PF14_0561	hypothetical protein	central
PF14_0566	hypothetical protein	central
PF14_0567	hypothetical protein	central
PF14_0568	hypothetical protein	central
PF14_0570	hypothetical protein- conserved	central
PF14_0572	hypothetical protein	central
PF14_0574	hypothetical protein	central
PF14_0577	hypothetical protein	central
PF14_0578	hypothetical protein	central
PF14_0579	ribosomal protein L27- putative	central
PF14_0580	hypothetical protein	central
PF14_0582	hypothetical protein	central
PF14_0583	hypothetical protein	central
PF14_0584	ribosomal protein S4- putative	central
PF14_0585	ribosomal protein S28e- putative	central
PF14_0586	hypothetical protein	central
PF14_0589	valine - tRNA ligase- putative	central
PF14_0594	hypothetical protein	central
PF14_0598	glyceraldehyde-3-phosphate dehydrogenase	central
PF14_0602	DNA polymerase alpha subunit- putative	central
PF14_0603	hypothetical protein	central
PF14_0604	hypothetical protein	central
PF14_0606	hypothetical protein- conserved	central
PF14_0607	hypothetical protein	central
PF14_0609	hypothetical protein	central
PF14_0616	hypothetical protein- conserved	central
PF14_0617	hypothetical protein	central
PF14_0618	hypothetical protein	central
PF14_0621	hypothetical protein	central
PF14_0627	ribosomal protein S3- putative	central
PF14_0632	26S proteasome subunit- putative	central
PF14_0633	hypothetical protein	central
PF14_0635	hypothetical protein- conserved	central
PF14_0636	hypothetical protein	central
PF14_0640	hypothetical protein	central
PF14_0641	1-deoxy-D-xylulose 5-phosphate reductoisomerase	central
PF14_0642	hypothetical protein	central
PF14_0647	hypothetical protein	central
PF14_0652	hypothetical protein	central
PF14_0653	hypothetical protein	central
PF14_0655	RNA helicase-1- putative	central
PF14_0657	hypothetical protein	central
PF14_0658	translation initiation factor EF-1- putative	central
PF14_0660	hypothetical protein	central
PF14_0662	hypothetical protein	central
PF14_0665	hypothetical protein	central
PF14_0666	hypothetical protein	central
PF14_0667	hypothetical protein	central
PF14_0668	hypothetical protein	central
PF14_0670	hypothetical protein	central
PF14_0671	hypothetical protein	central
PF14_0675	reticulocyte binding protein 2 homolog B- putative	central
PF14_0677	RNA 3'-Terminal Phosphate Cyclase-like protein- putative	central
PF14_0678	exported protein 2	central
PF14_0679	sulfate transporter- putative	central
PF14_0680	hypothetical protein	central
PF14_0681	diacylglycerol kinase- putative	central
PF14_0690	histone deactylase- putative	central
PF14_0694	protein disulfide isomerase- putative	central
PF14_0695	DNA-directed RNA polymerase- alpha subunit- truncated- putative	central
PF14_0696	hypothetical protein	central
PF14_0700	hypothetical protein- conserved	central
PF14_0705	hypothetical protein	central
PF14_0709	ribosomal protein L20- putative	central
PF14_0717	hypothetical protein	subtelomere
PF14_0718	hypothetical protein- conserved	subtelomere
PF14_0732	hypothetical protein	subtelomere
PF14_0733	hypothetical protein	subtelomere
PF14_0746	hypothetical protein	subtelomere
PF14_0752	hypothetical protein	subtelomere
PF14_0758	hypothetical protein	subtelomere
PF14_0760	hypothetical protein	subtelomere
PF14_0790	hypothetical protein- conserved	central
PFA0045c	RIFIN	subtelomere
PFA0100c	hypothetical protein	subtelomere
PFA0110w	ring-infected erythrocyte surface antigen precursor	subtelomere
PFA0125c	Ebl-1 like protein- putative	subtelomere
PFA0130c	Serine%2FThreonine protein kinase- putative	subtelomere
PFA0135w	hypothetical protein	subtelomere
PFA0140c	hypothetical protein	subtelomere
PFA0145c	aspartyl-tRNA synthetase	subtelomere
PFA0160c	hypothetical protein	subtelomere
PFA0170c	hypothetical protein- conserved	subtelomere
PFA0180w	hypothetical protein	subtelomere
PFA0195w	hypothetical protein	subtelomere
PFA0205w	hypothetical protein	subtelomere
PFA0220w	ubiquitin carboxyl-terminal hydrolase- putative	subtelomere
PFA0225w	LytB protein	subtelomere
PFA0230c	hypthetical protein	subtelomere
PFA0245w	hypothetical protein	subtelomere
PFA0250w	hypothetical protein	subtelomere
PFA0255c	hypothetical protein	subtelomere
PFA0285c	hypothetical protein	central
PFA0290w	DNA binding protein- putative	central
PFA0295c	hypothetical protein	central
PFA0305c	hypothetical protein	central
PFA0330w	pfAARP2 protein	central
PFA0340w	hypothetical protein	central
PFA0345w	centrin- putative	central
PFA0350c	hypothetical protein	central
PFA0370w	hypothetical protein	central
PFA0375c	patched family protein- putative	central
PFA0390w	DNA repair exonuclease- putative	central
PFA0405w	hypothetical protein	central
PFA0410w	hypothetical protein	central
PFA0440w	hypothetical protein	central
PFA0445w	hypothetical protein	central
PFA0450c	mRNA cleavage factor-like protein- putative	central
PFA0460c	tubulin-specific chaperone a- putative	central
PFA0475c	hypothetical protein	central
PFA0480w	phenylalanyl-tRNA synthetase beta chain- putative	central
PFA0485w	hypothetical protein	central
PFA0490w	hypothetical protein	central
PFA0500w	human hepatopoietin-like protein- putative	central
PFA0510w	hypothetical protein	central
PFA0515w	phosphatidylinositol-4-phosphate 5-kinase- putative	central
PFA0520c	chromatin assembly factor 1 protein WD40 domain- putative	subtelomere
PFA0530c	hypothetical protein- conserved	subtelomere
PFA0535c	kinesin- putative	subtelomere
PFA0545c	replication factor c protein- putative	subtelomere
PFA0555c	UMP-CMP kinase- putative	subtelomere
PFA0580c	TatD-like deoxyribonuclease- putative	subtelomere
PFA0590w	ABC transporter- putative	subtelomere
PFA0615w	hypothetical protein	subtelomere
PFA0620c	glutamic acid-rich protein %28garp%29	subtelomere
PFA0635c	hypothetical protein	subtelomere
PFA0650w	SURFIN- surface-associated interspersed gene	subtelomere
PFA0660w	protein with DNAJ domain- dnj1%2Fsis1 family	subtelomere
PFB0010w	erythrocyte membrane protein 1 %28PfEMP1%29	subtelomere
PFB0025c	stevor- putative	subtelomere
PFB0060w	rifin	subtelomere
PFB0075c	hypothetical protein	subtelomere
PFB0080c	hypothetical protein	subtelomere
PFB0085c	hypothetical protein	subtelomere
PFB0090c	hypothetical protein- conserved	subtelomere
PFB0095c	erythrocyte membrane protein 3	subtelomere
PFB0105c	hypothetical protein	subtelomere
PFB0106c	hypothetical protein	subtelomere
PFB0110w	hypothetical protein	subtelomere
PFB0115w	hypothetical protein	subtelomere
PFB0120w	early transcribed membrane protein- putative	subtelomere
PFB0145c	hypothetical protein	subtelomere
PFB0150c	protein kinase- putative	subtelomere
PFB0160w	ERCC1 nucleotide excision repair protein- putative	subtelomere
PFB0170w	hypothetical protein- conserved	subtelomere
PFB0180w	5'-3' exonuclease- N-terminal resolvase-like domain- putative	subtelomere
PFB0190c	hypothetical protein	subtelomere
PFB0194w	hypothetical protein- conserved	subtelomere
PFB0200c	aspartate aminotransferase- putative	subtelomere
PFB0205c	hypothetical protein	subtelomere
PFB0210c	monosaccharide transporter- putative	subtelomere
PFB0215c	3'-5' exonuclease- putative	subtelomere
PFB0220w	UbiE-like methlytransferase- putative	subtelomere
PFB0250w	hypothetical protein	subtelomere
PFB0257c	hypothetical protein- conserved	central
PFB0260w	proteasome 26S regulatory subunit- putative	central
PFB0275w	hypothetical protein- conserved	central
PFB0279w	hypothetical protein	central
PFB0290c	transcription factor- putative	central
PFB0300c	merozoite surface protein 2 precursor	central
PFB0305c	merozoite surface protein 5	central
PFB0310c	merozoite surface protein 4	central
PFB0315w	41 kDa antigen	central
PFB0330c	cysteine protease- putative	central
PFB0335c	cysteine protease- putative	central
PFB0340c	cysteine protease- putative	central
PFB0350c	cysteine protease- putative	central
PFB0370c	RNA-binding protein- putative	central
PFB0375w	hypothetical protein	central
PFB0385w	acyl carrier protein- putative	central
PFB0390w	ribosome releasing factor- putative	central
PFB0420w	2C-methyl-D-erythritol 2-4-cyclodiphosphate synthase	central
PFB0435c	hypothetical protein	central
PFB0445c	helicase- putative	central
PFB0460c	hypothetical protein	central
PFB0465c	hypothetical protein	central
PFB0475c	hypothetical protein- conserved	central
PFB0480w	syntaxin- putative	central
PFB0485c	hypothetical protein	central
PFB0500c	rab5 protein- putative	central
PFB0501c	hypothetical protein	central
PFB0510w	hypothetical protein	central
PFB0515w	hypothetical protein	central
PFB0520w	protein kinase- putative	central
PFB0525w	asparagine -- tRNA ligase- putative	central
PFB0530c	hypothetical protein	central
PFB0535w	hypothetical protein	central
PFB0540w	hypothetical protein	central
PFB0545c	ribosomal protein L7%2FL12- putative	central
PFB0560w	hypothetical protein	central
PFB0570w	hypothetical protein	central
PFB0575c	hypothetical protein	central
PFB0580w	hypothetical protein	central
PFB0585w	Leu%2FPhe-tRNA protein transferase- putative	central
PFB0590w	hypothetical protein	central
PFB0595w	heat shock 40 kDa protein- putative	central
PFB0600c	hypothetical protein	central
PFB0605w	Ser%2FThr protein kinase- putative	central
PFB0620w	hypothetical protein	central
PFB0635w	T-complex protein 1- putative	central
PFB0645c	Ribosomal protein L13- putative	central
PFB0655c	hypothetical protein	central
PFB0660w	hypothetical protein	central
PFB0665w	Ser%2FThr protein kinase- putative	central
PFB0670c	hypothetical protein	central
PFB0675w	hypothetical protein	central
PFB0680w	hypothetical protein	central
PFB0720c	hypothetical protein- conserved	central
PFB0735c	hypothetical protein	central
PFB0750w	vacuolar protein-sorting protein VPS45- putative	central
PFB0760w	hypothetical protein	central
PFB0770c	hypothetical protein	central
PFB0795w	ATP synthase F1- alpha subunit- putative	central
PFB0800c	hypothetical protein	central
PFB0805c	clathrin coat assembly protein- putative	central
PFB0810w	hypothetical protein	subtelomere
PFB0826c	hypothetical protein	subtelomere
PFB0830w	Ribosomal protein S26e- putative	subtelomere
PFB0835c	hypothetical protein	subtelomere
PFB0840w	replication factor C- subunit 2	subtelomere
PFB0845w	hypothetical protein	subtelomere
PFB0855c	hypothetical protein	subtelomere
PFB0860c	RNA helicase- putative	subtelomere
PFB0865w	small nuclear ribonucleoprotein- putative	subtelomere
PFB0870w	hypothetical protein	subtelomere
PFB0885w	40S ribosomal protein S30- putative	subtelomere
PFB0890c	pseudouridine synthetase- putative	subtelomere
PFB0895c	replication factor C subunit 1- putative	subtelomere
PFB0900c	hypothetical protein	subtelomere
PFB0905c	hypothetical protein	subtelomere
PFB0910w	hypothetical protein	subtelomere
PFB0915w	liver stage antigen 3	subtelomere
PFB0921c	hypothetical protein	subtelomere
PFB0923c	hypothetical protein	subtelomere
PFB0925w	hypothetical protein	subtelomere
PFB0930w	hypothetical protein	subtelomere
PFB0932w	hypothetical protein	subtelomere
PFB0935w	cytoadherence linked asexual protein 2	subtelomere
PFB0953w	hypothetical protein	subtelomere
PFB0972w	hypothetical protein	subtelomere
PFC0005w	PfEMP1	subtelomere
PFC0060c	Serine%2Fthreonine protein kinase- putative	subtelomere
PFC0075c	hypothetical protein	subtelomere
PFC0080c	hypothetical protein	subtelomere
PFC0085c	hypothetical protein- conserved	subtelomere
PFC0090w	hypothetical protein- conserved	subtelomere
PFC0095c	hypothetical protein- conserved	subtelomere
PFC0105w	serine%2Fthreonine protein kinase- putative	subtelomere
PFC0110w	Cytoadherence linked asexual protein- CLAG	subtelomere
PFC0115c	erythrocyte membrane protein 1 %28PfEMP1%29 pseudogene	subtelomere
PFC0120w	Cytoadherence linked asexual protein- CLAG	subtelomere
PFC0125w	ABC transporter- putative	subtelomere
PFC0130c	hypothetical protein- conserved	subtelomere
PFC0140c	N-ethylmaleimide-sensitive fusion protein- putative	subtelomere
PFC0145c	hypothetical protein- conserved	subtelomere
PFC0150w	hypothetical protein- conserved	subtelomere
PFC0155c	DNA-directed RNA polymerase subunit I- putative	subtelomere
PFC0160w	binding protein- putative	subtelomere
PFC0166w	thioredoxin-like redox-active protein- putative	subtelomere
PFC0170c	dihydrolipoamide acyltransferase- putative	subtelomere
PFC0185w	hypothetical protein- conserved	subtelomere
PFC0190c	EH %28Eps15 homology%29 protein	subtelomere
PFC0195w	hypothetical protein- conserved	subtelomere
PFC0200w	60S Ribosomal protein L44- putative	subtelomere
PFC0220w	hypothetical protein	subtelomere
PFC0230c	hypothetical protein- conserved	central
PFC0240c	hypothetical protein- conserved	central
PFC0241w	hypothetical protein- conserved	central
PFC0250c	AP endonuclease %28DNA-%28apurinic or apyrimidinic site%29 lyase%29- putative	central
PFC0261c	hypothetical protein- conserved	central
PFC0262c	hypothetical protein- conserved	central
PFC0270w	hypothetical protein	central
PFC0275w	FAD-dependent glycerol-3-phosphate dehydrogenase- putative	central
PFC0280c	hypothetical protein	central
PFC0281w	hypothetical protein	central
PFC0285c	T-complex protein beta subunit- putative	central
PFC0290w	40S ribosomal protein S23- putative	central
PFC0295c	40S ribosomal protein S12- putative	central
PFC0300c	60S ribosomal protein L7- putative	central
PFC0310c	ATP-dependent CLP protease- putative	central
PFC0315c	hypothetical protein	central
PFC0320w	hypothetical protein	central
PFC0325c	hypothetical protein	central
PFC0340w	DNA polymerase delta small subunit- putative	central
PFC0345w	hypothetical protein	central
PFC0350c	T-complex protein eta subunit- putative	central
PFC0355c	hypothetical protein	central
PFC0370w	hypothetical protein	central
PFC0375c	splicing factor- putative	central
PFC0385c	serine%2Fthreonine protein kinase- putative	central
PFC0390w	hypothetical protein- conserved	central
PFC0400w	60S Acidic ribosomal protein P2	central
PFC0410w	rat BRAIN protein-like	central
PFC0416w	hypothetical protein	central
PFC0435w	hypothetical protein	central
PFC0440c	helicase- putative	central
PFC0441c	hypothetical protein	central
PFC0455w	hypothetical protein	central
PFC0470w	valine -- tRNA ligase- putative	central
PFC0475c	hypothetical protein- conserved	central
PFC0486c	hypothetical protein	central
PFC0490w	hypothetical protein	central
PFC0500w	hypothetical protein	central
PFC0506w	hypothetical protein	central
PFC0510w	zinc finger protein- putative	central
PFC0515c	hypothetical protein	central
PFC0525c	glycogen synthase kinase- putative	central
PFC0550w	hypothetical protein	central
PFC0555c	hypothetical protein	central
PFC0560c	hypothetical protein	central
PFC0570c	hypothetical protein	central
PFC0571c	hypothetical protein	central
PFC0575w	hypothetical protein	central
PFC0581w	hypothetical protein	central
PFC0590c	hypothetical protein	central
PFC0595c	serine%2Fthreonine protein phosphatase- putative	central
PFC0630w	hypothetical protein	central
PFC0635c	translation initiation factor E4- putative	central
PFC0670c	hypothetical protein	central
PFC0700c	hypothetical protein	central
PFC0705c	hypothetical protein	central
PFC0710w	inorganic pyrophosphatase- putative	central
PFC0720w	hypothetical protein	central
PFC0725c	transporter- putative	central
PFC0735w	40S ribosomal protein S15A- putative	central
PFC0740c	binding protein- putative	central
PFC0745c	proteasome component C8- putative	central
PFC0765c	hypothetical protein	central
PFC0770c	kinesin-related protein- putative	central
PFC0775w	40S ribosomal protein S11- putative	central
PFC0790w	hypothetical protein	central
PFC0805w	DNA-directed RNA polymerase II- putative	central
PFC0825c	cleavage and polyadenylation specificity factor protein- putative	central
PFC0830w	trophozoite stage antigen	central
PFC0840w	P-type ATPase- putative	central
PFC0845c	ubiquitin--protein ligase- putative	central
PFC0865w	RNA-binding protein- putative	central
PFC0870w	elongation factor 1 %28EF-1%29- putative	central
PFC0875w	transporter- putative	central
PFC0886w	hypothetical protein	subtelomere
PFC0900w	T-complex protein 1 epsilon subunit- putative	subtelomere
PFC0912w	hypothetical protein	subtelomere
PFC0915w	ATP-dependent RNA helicase- putative	subtelomere
PFC0920w	histone H2A variant- putative	subtelomere
PFC0930c	hypothetical protein	subtelomere
PFC0945w	protein kinase- putative	subtelomere
PFC0955w	ATP-dependent RNA helicase	subtelomere
PFC0975c	PFCYP19- cyclophilin- peptidyl-prolyl cis-trans isomerase	subtelomere
PFC0995c	diacylglycerol O-acyltransferase- putative	subtelomere
PFC1005c	HesB-like domain protein	subtelomere
PFC1015c	hypothetical protein	subtelomere
PFC1020c	40S ribosomal protein S3A- putative	subtelomere
PFC1030w	hypothetical protein	subtelomere
PFC1035w	hypothetical protein	subtelomere
PFC1045c	hypothetical protein	subtelomere
PFC1100w	RIFIN	subtelomere
PFD0065w	STEVOR pseudogene	subtelomere
PFD0070c	RIFIN	subtelomere
PFD0075w	hypothetical protein- conserved in P. falciparum	subtelomere
PFD0080c	hypothetical protein	subtelomere
PFD0100c	SURFIN- surface-associated interspersed gene	subtelomere
PFD0105c	SURFIN- surface-associated interspersed gene	subtelomere
PFD0110w	normocyte-binding protein 1- pseudogene	subtelomere
PFD0145c	hypothetical protein	subtelomere
PFD0160w	hypothetical protein	subtelomere
PFD0170c	hypothetical protein	subtelomere
PFD0175c	hypothetical protein	subtelomere
PFD0180c	CGI-201 protein- short form	subtelomere
PFD0190w	hypothetical protein	subtelomere
PFD0195c	hypothetical protein	central
PFD0230c	protease- putative	central
PFD0245c	ATP-dependant RNA helicae-like protein- putative	central
PFD0250c	hypothetical protein	central
PFD0255w	ag-1 blood stage membrane protein homologue	central
PFD0270c	hypothetical protein	central
PFD0280w	hypothetical protein	central
PFD0285c	lysine decarboxylase- putative	central
PFD0295c	hypothetical protein	central
PFD0305c	vacuolar ATP synthase subunit b	central
PFD0311w	hydroxyacyl glutathione hydrolase- putative	central
PFD0330w	hypothetical protein	central
PFD0345c	hypothetical protein	central
PFD0355c	hypothetical protein- conserved	central
PFD0360w	hypothetical protein	central
PFD0365c	hypothetical protein	central
PFD0380c	hypothetical protein	central
PFD0385c	AAA family ATPase- putative	central
PFD0385w	hypothetical protein	central
PFD0395c	hypothetical protein	central
PFD0405c	hypothetical protein	central
PFD0420c	flap exonuclease- putative	central
PFD0430c	hypothetical protein	central
PFD0440w	hypothetical protein	central
PFD0445c	hypothetical protein	central
PFD0460c	hypothetical protein	central
PFD0465c	hypothetical protein- conserved	central
PFD0530c	Hypothetical GTP-binding protein	central
PFD0545w	hypothetical protein	central
PFD0555c	hypothetical protein	central
PFD0560w	hypothetical protein	central
PFD0565c	RNA helicase- putative	central
PFD0585c	hypothetical protein	central
PFD0590c	DNA polymerase alpha	central
PFD0595w	hypothetical protein	central
PFD0600c	ribosomal protein- putative	central
PFD0610w	hypothetical protein- conserved	central
PFD0615c	erythrocyte membrane protein 1 %28PfEMP1%29	central
PFD0655c	ubiquitin carboxyl-terminal hydrolase a- putative	central
PFD0660w	phosphoglycerate mutase- putative	central
PFD0670c	hypothetical protein- conserved	central
PFD0675w	ribosomal protein l10- putative	central
PFD0685c	chromosome associated protein- putative	central
PFD0690c	hypothetical protein	central
PFD0710w	GTP-binding protein- putative	central
PFD0715c	hypothetical protein- conserved	central
PFD0725c	arsenical pump-driving ATPase- putative	central
PFD0735c	hypothetical protein	central
PFD0755c	adenylate kinase 1	central
PFD0760c	hypothetical protein	central
PFD0770c	ribosomal protein l15- putative	central
PFD0780w	glutamyl-tRNA%28Gln%29 amidotransferase subunit A- putative	central
PFD0790c	DNA replication licensing factor- putative	central
PFD0795w	hypothetical protein	central
PFD0800c	hypothetical protein	central
PFD0805w	prohibitin-like protein- putative	central
PFD0810w	small GTP-binding protein sar1	central
PFD0815c	hypothetical protein	central
PFD0830w	bifunctional dihydrofolate reductase-thymidylate synthase	central
PFD0860w	hypothetical protein	central
PFD0865c	cdc2-related protein kinase 1	central
PFD0872w	hypothetical protein	central
PFD0905w	hypothetical protein	central
PFD0915w	hypothetical protein	central
PFD0935c	hypothetical protein	central
PFD0940w	hypothetical protein	central
PFD0955w	hypothetical protein	central
PFD0985w	hypothetical protein	central
PFD0993c	hypothetical protein	central
PFD1015w	hypothetical protein	subtelomere
PFD1045c	erythrocyte membrane-associated antigen- putative	subtelomere
PFD1055w	ribosomal protein S19s- putative	subtelomere
PFD1070w	eukaryotic initiation factor- putative	subtelomere
PFD1085w	hypothetical protein	subtelomere
PFD1100c	hypothetical protein	subtelomere
PFD1110w	hypothetical protein	subtelomere
PFD1120c	integral membrane protein- conserved in P. falciparum	subtelomere
PFD1130w	hypothetical protein	subtelomere
PFD1135c	hypothetical protein	subtelomere
PFD1140w	hypothetical protein	subtelomere
PFD1145c	hypothetical protein	subtelomere
PFD1150c	hypothetical protein	subtelomere
PFD1155w	erythrocyte binding antigen- putative	subtelomere
PFD1165w	protein kinase- conserved in P. falciparum	subtelomere
PFD1170c	RESA-like protein- truncated	subtelomere
PFD1175w	Plasmodium falciparum trophozoite antigen r45-like protein	subtelomere
PFD1185w	hypothetical protein	subtelomere
PFD1210w	hypothetical protein	subtelomere
PFE0040c	Mature parasite-infected erythrocyte surface antigen %28MESA%29 or PfEMP2	subtelomere
PFE0045c	kinase- putative	subtelomere
PFE0055c	heat shock protein- putative	subtelomere
PFE0060w	hypothetical protein	subtelomere
PFE0070w	interspersed repeat antigen- putative	subtelomere
PFE0075c	rhoptry-associated protein 3- RAP3	subtelomere
PFE0080c	rhoptry-associated protein 2- RAP2	subtelomere
PFE0120c	Merozoite Surface Protein 8- MSP8	subtelomere
PFE0135w	hypothetical protein	subtelomere
PFE0140c	hypothetical protein	subtelomere
PFE0145w	50S ribosomal subunit protein L28- putative	subtelomere
PFE0155w	hypothetical protein	subtelomere
PFE0165w	actin depolymerizing factor- putative	subtelomere
PFE0170c	protein kinase- putative	subtelomere
PFE0175c	unconventional myosin pfm-b	subtelomere
PFE0185c	60S ribosomal subunit protein L31- putative	subtelomere
PFE0190c	hypothetical protein	subtelomere
PFE0195w	P-type ATPase- putative	subtelomere
PFE0205w	ATP-dependent helicase- putative	subtelomere
PFE0215w	ATP-dependent helicase- putative	subtelomere
PFE0225w	3-methyl-2-oxobutanoate dehydrogenase %28lipoamide%29- putative	subtelomere
PFE0240c	hypothetical protein	subtelomere
PFE0240w	hypothetical protein	subtelomere
PFE0250w	hypothetical protein	subtelomere
PFE0260w	hypothetical protein	central
PFE0265c	hypothetical protein	central
PFE0270c	DNA repair protein- putative	central
PFE0285c	ubiquitin-like protein- putative	central
PFE0295w	hypothetical protein	central
PFE0300c	60S ribosomal subunit protein L24- putative	central
PFE0310c	hypothetical protein	central
PFE0335w	hypothetical protein	central
PFE0340c	hypothetical protein- conserved	central
PFE0350c	60S ribosomal subunit protein L4%2FL1- putative	central
PFE0355c	serine protease belonging to subtilisin family- putative	central
PFE0360c	hypothetical protein	central
PFE0365c	hypothetical protein	central
PFE0370c	subtilisin-like protease precursor- putative	central
PFE0380c	hypothetical protein- conserved	central
PFE0395c	hypothetical protein	central
PFE0400w	hypothetical protein	central
PFE0405c	hypothetical protein	central
PFE0410w	triose or hexose phosphate %2F phosphate translocator- putative	central
PFE0420c	guanidine nucleotide exchange factor- putative	central
PFE0435c	single-strand binding protein- putative	central
PFE0440w	hypothetical protein	central
PFE0445c	SNAP protein %28soluble N-ethylmaleimide-sensitive factor Attachment Protein%29- putative	central
PFE0450w	chromosome condensation protein- putative	central
PFE0465c	RNA polymerase I	central
PFE0470w	hypothetical protein	central
PFE0475w	asparagine -- t RNA ligase- putative	central
PFE0490w	hypothetical protein	central
PFE0500c	hypothetical protein	central
PFE0555w	stearoyl-CoA desaturase %28acyl-CoA desaturase- faty acid desaturase%29- putative	central
PFE0560c	hypothetical protein	central
PFE0585c	myo-inositol 1-phosphate synthase- putative	central
PFE0600c	hypothetical protein	central
PFE0605c	glutathione synthetase	central
PFE0620c	hypothetical protein	central
PFE0625w	GTPase- putative	central
PFE0630c	orotate phosphoribosyltransferase- putative	central
PFE0645w	hypothetical protein	central
PFE0660c	uridine phosphorylase- putative	central
PFE0665c	GTP-binding protein- putative	central
PFE0670w	hypothetical protein	central
PFE0675c	deoxyribodipyrimidine photolyase %28photoreactivating enzyme- DNA photolyase%29- putative	central
PFE0690c	Rab1 protein	central
PFE0700c	hypothetical protein- conserved	central
PFE0705c	helicase- belonging to UvrD family- putative	central
PFE0710w	hypothetical protein	central
PFE0730c	ribose 5-phosphate epimerase- putative	central
PFE0755c	hypothetical protein	central
PFE0760w	hypothetical protein	central
PFE0765w	phosphatidylinositol 3-kinase- putative	central
PFE0785c	hypothetical protein	central
PFE0795c	nif-like protein- putative	central
PFE0800w	hypothetical protein	central
PFE0810c	40S ribosomal subunit protein S14- putative	central
PFE0815w	hypothetical protein	central
PFE0820c	hypothetical protein- conserved	central
PFE0840c	hypothetical protein	central
PFE0845c	60S ribosomal subunit protein L8- putative	central
PFE0850c	60S ribosomal protein L12- putative	central
PFE0865c	splicing factor- putative	central
PFE0885w	eukaryotic translation initiation factor 3 subunit- putative	central
PFE0895c	Zinc finger protein- putative	central
PFE0910w	hypothetical protein	central
PFE0915c	proteasome subunit beta type 1	central
PFE0930w	hypothetical protein- conserved	central
PFE0955w	hypothetical protein	central
PFE0960w	50S ribosomal subunit protein L14- putative	central
PFE0970w	cytochrome c oxidase assembly protein %28heme A%3A farnesyltransferase%29- putative	central
PFE0975c	40S ribosomal subunit protein S24- putative	central
PFE0980c	hypothetical protein	central
PFE0990w	hypothetical protein	central
PFE1005w	40S ribosomal subunit protein S9- putative	central
PFE1010w	protein phosphatase 2c- putative	central
PFE1015c	hypothetical protein	central
PFE1025c	hypothetical protein	central
PFE1030c	phosphomethylpyrimidine kinase- putative	central
PFE1035c	BIS%285'-nucleosyl%29-tetraphosphatase %28diadenosine tetraphosphatase%29- putative	central
PFE1045c	hypothetical protein	central
PFE1050w	adenosylhomocysteinase%28S-adenosyl-L-homocystein e hydrolase%29	central
PFE1105c	hypothetical protein	central
PFE1120w	hypothetical protein	central
PFE1125w	50S ribosomal subunit protein L17- putative	central
PFE1130w	hypothetical protein	central
PFE1135w	hypothetical protein- conserved	central
PFE1140c	G10 protein- putative	central
PFE1150w	multidrug resistance protein	central
PFE1155c	mitochondrial processing peptidase alpha subunit- putative	central
PFE1165c	hypothetical protein	central
PFE1185w	transporter- putative	central
PFE1215c	developmentally regulated GTP-binding protein 1- putative	central
PFE1225w	50S ribosomal subunit protein L12- putative	central
PFE1230c	hypothetical protein- conserved	central
PFE1240w	hypothetical protein- conserved	central
PFE1245w	zinc finger protein- putative	central
PFE1260c	hypothetical protein	central
PFE1265w	G-protein coupled receptor- putative	central
PFE1270c	hypothetical protein	central
PFE1275c	RNA methyltransferase- putative	central
PFE1280w	hypothetical protein	central
PFE1285w	hypothetical protein	central
PFE1295c	hypothetical protein	central
PFE1300w	hypothetical protein	central
PFE1305c	hypothetical protein	central
PFE1310c	hypothetical protein	central
PFE1315w	hypothetical protein	central
PFE1335c	hypothetical protein	subtelomere
PFE1345c	minichromosome maintenance protein 3- putative	subtelomere
PFE1350c	ubiquitin-conjugating enzyme- putative	subtelomere
PFE1365w	hypothetical protein	subtelomere
PFE1370w	hsp70 interacting protein- putative	subtelomere
PFE1375c	hypothetical protein	subtelomere
PFE1390w	RNA helicase-1	subtelomere
PFE1410c	hypothetical protein	subtelomere
PFE1415w	cell cycle regulator with zn-finger domain- putative	subtelomere
PFE1420w	F-actin capping protein- alpha subunit- putative	subtelomere
PFE1430c	cyclophilin- putative	subtelomere
PFE1435c	hypothetical protein	subtelomere
PFE1440c	hypothetical protein	subtelomere
PFE1445c	hypothetical protein	subtelomere
PFE1450c	hypothetical protein- conserved	subtelomere
PFE1460w	hypothetical protein	subtelomere
PFE1465w	hypothetical protein	subtelomere
PFE1490c	hypothetical protein	subtelomere
PFE1505w	hypothetical protein	subtelomere
PFE1510c	phosphoenolpyruvate%2Fphosphate translocator precursor- putative	subtelomere
PFE1515w	hypothetical protein	subtelomere
PFE1535w	hypothetical protein	subtelomere
PFE1545c	diaphanous homolog- putative	subtelomere
PFE1555c	hypothetical protein	subtelomere
PFE1560c	hypothetical protein	subtelomere
PFE1565w	hypothetical protein	subtelomere
PFE1590w	early transcribed membrane protein	subtelomere
PFE1605w	DNAJ protein	subtelomere
PFE1615c	hypothetical protein	subtelomere
PFF0025w	RIFIN	subtelomere
PFF0060w	hypothetical protein- conserved in Plasmodium falciparum	subtelomere
PFF0095c	hypothetical protein	subtelomere
PFF0100w	putative ATP dependent RNA helicase	subtelomere
PFF0105w	MYND finger domain protein	subtelomere
PFF0115c	elongation factor G- putative	subtelomere
PFF0120w	putative geranylgeranyltransferase	subtelomere
PFF0150c	hypothetical protein	subtelomere
PFF0155w	bcs1-like protein- putative	subtelomere
PFF0160c	dihydroorotate dehydrogenase- mitochondrial precursor	subtelomere
PFF0170w	calcium antiporter- putative	subtelomere
PFF0180w	phenylalanine -- tRNA ligase- putative	subtelomere
PFF0185c	hypothetical protein	subtelomere
PFF0200c	hypothetical protein	subtelomere
PFF0225w	DNA helicase- putative	subtelomere
PFF0245w	50S ribosomal subunit L24- putative	subtelomere
PFF0265c	calcium-binding protein- putative	subtelomere
PFF0285c	DNA repair protein RAD50- putative	central
PFF0295c	hypothetical protein	central
PFF0320c	polypyrimidine tract binding protein- putative	central
PFF0360w	uroporphyrinogen decarboxylase- putative	central
PFF0380w	hypothetical protein	central
PFF0395c	hypothetical protein- conserved	central
PFF0400w	hypothetical protein	central
PFF0420c	proteasome subunit alpha type 2- putative	central
PFF0430w	chaperone- putative	central
PFF0435w	ornithine aminotransferase	central
PFF0465c	cardiolipin synthetase- putative	central
PFF0485c	hypothetical protein- conserved	central
PFF0495w	ribosomal protein L19-like protein- putative	central
PFF0515c	hypothetical protein- conserved	central
PFF0520w	calcium-dependent protein kinase	central
PFF0530w	transketolase- putative	central
PFF0555w	hypothetical protein	central
PFF0580w	hypothetical protein	central
PFF0585c	hypothetical protein	central
PFF0610c	hypothetical protein- conserved	central
PFF0615c	Plasmodium falciparum membrane protein pf12 precursor	central
PFF0625w	nucleolar GTP-binding protein 1- putative	central
PFF0645c	integral membrane protein	central
PFF0650w	ribosomal protein L18- putative	central
PFF0660w	hypothetical protein	central
PFF0665c	syntaxin binding protein- putative	central
PFF0670w	hypothetical protein	central
PFF0675c	myosin-like protein- putative	central
PFF0680c	thiamin-phosphate pyrophosphorylase- putative	central
PFF0695w	hypothetical protein- conserved	central
PFF0710w	hypothetical protein- conserved	central
PFF0715c	endonuclease iii homologue- putative	central
PFF0720w	hypothetical protein	central
PFF0740c	hypothetical protein	central
PFF0750w	cdc2-like protein kinase- putative	central
PFF0770c	hypothetical protein with PP2C domain	central
PFF0775w	pyridoxal kinase-like protein- putative	central
PFF0805c	hypothetical protein	central
PFF0850c	STEVOR	central
PFF0860c	histone h2a	central
PFF0870w	hypothetical protein- conserved	central
PFF0880c	hypothetical protein	central
PFF0895w	malate dehydrogenase- putative	central
PFF0940c	cell division cycle protein 48 homologue- putative	central
PFF0945c	bi-functional enzyme%3A long-chain fatty- acid Co-A ligase and oxalyl Co-A decarboxylase- putative	central
PFF0955c	hypothetical protein	central
PFF0960c	hypothetical protein	central
PFF0980w	hypothetical protein	central
PFF0995c	Merozoite surface protein 10- MSP10	central
PFF1020c	hypothetical protein- conserved	central
PFF1025c	pyridoxine biosynthetic enzyme pdx1 homologue- putative	central
PFF1030w	hypothetical protein- conserved	central
PFF1050w	nascent polypeptide associated complex alpha chain- putative	central
PFF1070c	hypothetical protein- conserved	central
PFF1095w	leucyl-tRNA synthetase- cytoplasmic- putative	central
PFF1100c	hypothetical protein	central
PFF1105c	chorismate synthase	central
PFF1145c	protein kinase- putative	central
PFF1175c	hypothetical protein- conserved	central
PFF1180w	anaphase-promoting complex subunit- putative	central
PFF1190c	N-acetylglucosaminyl- phosphatidylinositol de-n-acetylase- putative	central
PFF1210w	hypothetical protein	central
PFF1220w	hypothetical protein	central
PFF1225c	DNA polymerase 1- putative	central
PFF1230c	hypothetical protein	central
PFF1240w	poly%28A%29 polymerase PAP- putative	central
PFF1280w	hypothetical protein	central
PFF1300w	pyruvate kinase- putative	central
PFF1315w	hypothetical protein with ankyrin repeats	central
PFF1325c	c3h4-type ring finger protein- putative	central
PFF1330c	mitochondrial import inner membrane translocase subunit- putative	central
PFF1335c	4-methyl-5%28B-hydroxyethyl%29-thiazol monophosphate biosynthesis enzyme	central
PFF1360w	6-pyruvoyl tetrahydropterin synthase- putative	central
PFF1365c	hypothetical protein	central
PFF1375c	ethanolaminephosphotransferase- putative	central
PFF1395c	glutamyl-tRNA%28Gln%29 amidotransferase subunit B- putative	central
PFF1400w	hypothetical protein	subtelomere
PFF1410c	hypothetical protein- conserved	subtelomere
PFF1415c	DNAJ domain protein- putative	subtelomere
PFF1420w	phosphatidylcholine-sterol acyltransferase precursor- putative	subtelomere
PFF1425w	RNA binding protein- putative	subtelomere
PFF1460c	hypothetical protein	subtelomere
PFF1470c	DNA polymerase epsilon- catalytic subunit a- putative	subtelomere
PFF1485w	hypothetical protein	subtelomere
PFF1500c	DEAD%2FDEAH box ATP-dependent RNA helicase- putative	subtelomere
PFF1580c	erythrocyte membrane protein 1 %28PfEMP1%29	subtelomere
PFI0005w	erythrocyte membrane protein 1 %28PfEMP1%29	subtelomere
PFI0085c	hypothetical protein	subtelomere
PFI0095c	hypothetical protein	subtelomere
PFI0105c	hypothetical protein	subtelomere
PFI0110c	hypothetical protein	subtelomere
PFI0120c	hypothetical protein	subtelomere
PFI0135c	papain family cysteine protease- putative	subtelomere
PFI0150c	hypothetical protein	subtelomere
PFI0155c	ras family GTP-ase- putative	subtelomere
PFI0160w	hypothetical protein	subtelomere
PFI0165c	DEAD%2FDEAH box helicase- putative	subtelomere
PFI0175w	hypothetical protein	subtelomere
PFI0180w	alpha tubulin	subtelomere
PFI0215c	signal peptidase- putative	subtelomere
PFI0230c	hypothetical protein- conserved	subtelomere
PFI0235w	replication factor A-related protein- putative	subtelomere
PFI0240c	E1-E2_ATPase%2Fhydrolase- putative	subtelomere
PFI0245c	hypothetical protein	central
PFI0265c	rhoptry protein- putative	central
PFI0295c	hypothetical protein- conserved	central
PFI0300w	developmental protein- putative	central
PFI0320w	hypothetical protein	central
PFI0325c	zihypothetical protein	central
PFI0330c	hypothetical protein	central
PFI0340c	hypothetical protein	central
PFI0345w	hypothetical protein	central
PFI0360c	hypothetical protein	central
PFI0370c	subunit of proteaseome activator complex- putative	central
PFI0375w	ribosomal protein L35- putative	central
PFI0380c	formylmethionine deformylase- putative	central
PFI0385c	S1%2FP1nuclease- putative	central
PFI0395w	hypothetical protein	central
PFI0405w	hypothetical protein	central
PFI0410c	hypothetical protein	central
PFI0430c	hypothetical protein	central
PFI0440w	hypothetical protein	central
PFI0465c	hypothetical protein	central
PFI0470w	FHA domain protein- putative	central
PFI0505c	selenophosphate synthetase- putative	central
PFI0525w	nucleotide binding protein- putative	central
[truncated: 422 more rows]

## Sheet:  analyzed Dd2-genes
P. falciparum genes included in the circular PCA of strain Dd2
2,718 genes of P. falciparum strain Dd2. Gene-IDs within parentheses refer to oligonucleotides that could not yet be assigned to a gene product
Gene-ID	Annotation	chr_location
MAL13P1.102	hypothetical protein	central
MAL13P1.103	hypothetical protein	central
MAL13P1.105	hypothetical protein	central
MAL13P1.107	hypothetical protein	central
MAL13P1.111	hypothetical protein	central
MAL13P1.112	hypothetical protein-conserved	central
MAL13P1.113	hypothetical protein	central
MAL13P1.114	hypothetical protein	central
MAL13P1.118	cAMP-specific 3'-5'-cyclic phosphodiesterase 4D- putative	central
MAL13P1.119	cAMP-specific 3'-5'-cyclic phosphodiesterase 4B- putative	central
MAL13P1.121	hypothetical protein	central
MAL13P1.122	hypothetical protein	central
MAL13P1.123	hypothetical protein	central
MAL13P1.124	hypothetical protein	central
MAL13P1.126	hypothetical protein	central
MAL13P1.127	hypothetical protein	central
MAL13P1.130	hypothetical protein	central
MAL13P1.131	hypothetical protein	central
MAL13P1.133	hypothetical protein	central
MAL13P1.134	helicase- putative	central
MAL13P1.135	snare protein homologue- putative	central
MAL13P1.137	hypothetical malaria antigen	central
MAL13P1.138	hypothetical protein	central
MAL13P1.139	hypothetical protein- conserved	central
MAL13P1.14	ATP-dependent DEAD box helicase- putative	subtelomere
MAL13P1.140	hypothetical protein	central
MAL13P1.141	hypothetical protein	central
MAL13P1.146	AMP deaminase- putative	central
MAL13P1.147	hypothetical protein	central
MAL13P1.152	hypothetical protein	central
MAL13P1.156	hypothetical protein	central
MAL13P1.158	hypothetical protein	central
MAL13P1.159	hypothetical protein- conserved	central
MAL13P1.16	synaptobrevin-like protein- putative	subtelomere
MAL13P1.160	unknown	central
MAL13P1.161	unknown	central
MAL13P1.164	elongation factor tu- putative	central
MAL13P1.165	hypothetical protein	central
MAL13P1.167	signal peptidase- putative	central
MAL13P1.170	hypothetical protein	central
MAL13P1.172	hypothetical protein- conserved	central
MAL13P1.174	MSP7-like protein	central
MAL13P1.176	Plasmodium falciparum reticulocyte binding protein 2 homolog b	central
MAL13P1.179	hypothetical protein	central
MAL13P1.180	hypothetical protein	central
MAL13P1.184	endopeptidase- putative	central
MAL13P1.188	hypothetical protein	central
MAL13P1.19	hypothetical protein	subtelomere
MAL13P1.190	proteasome regulatory component- putative	central
MAL13P1.193	hypothetical protein	central
MAL13P1.194	hypothetical protein	central
MAL13P1.195	hypothetical protein	central
MAL13P1.196	protein kinase- putative	central
MAL13P1.200	hypothetical protein- conserved	central
MAL13P1.201	hypothetical protein	central
MAL13P1.202	hypothetical protein	central
MAL13P1.204	exoribonuclease PH- putative	central
MAL13P1.205	GTP-binding protein- putative	central
MAL13P1.209	60S ribosomal subunit porotein L18- putative	central
MAL13P1.21	hypothetical protein	subtelomere
MAL13P1.210	hypothetical protein	central
MAL13P1.213	transcription activator- putative	central
MAL13P1.214	phosphoethanolamine N-methyltransferase- putative	central
MAL13P1.215	hypothetical protein	central
MAL13P1.217	hypothetical protein	central
MAL13P1.218	UDP-N-acetylglucosamine pyrophosphorylase- putative	central
MAL13P1.22	DNA ligase 1	subtelomere
MAL13P1.220	lipoate synthase- putative	central
MAL13P1.221	aspartate carbamoyltransferase	central
MAL13P1.225	thioredoxin- putative	central
MAL13P1.226	hypothetical protein	central
MAL13P1.227	ubiquitin-conjugating enzyme- putative	central
MAL13P1.228	hypothetical protein	central
MAL13P1.229	hypothetical protein	central
MAL13P1.23	hypothetical protein	subtelomere
MAL13P1.232	hypothetical protein	central
MAL13P1.233	hypothetical protein	central
MAL13P1.237	hypothetical protein	central
MAL13P1.244	TBC domain protein- putative	central
MAL13P1.248	nucleoside diphosphate hydrolase	central
MAL13P1.249	hypothetical protein	central
MAL13P1.255	hypothetical protein	central
MAL13P1.26	hypothetical protein	central
MAL13P1.260	hypothetical protein	central
MAL13P1.262	hypothetical protein	central
MAL13P1.264	hypothetical protein	central
MAL13P1.266	hypothetical protein	central
MAL13P1.268	hypothetical protein	central
MAL13P1.269	hypothetical protein	central
MAL13P1.270	proteasome subunit- putative	central
MAL13P1.274	serine%2Fthreonine protein phosphatase pfPp5	central
MAL13P1.278	Ser%2FThr protein kinase	central
MAL13P1.279	cell division control protein 2 homolog	central
MAL13P1.281	glutamate--tRNA ligase- putative	central
MAL13P1.283	TCP-1%2Fcpn60 chaperonin family- putative	central
MAL13P1.284	pyrroline carboxylate reductase	central
MAL13P1.289	mitotic control protein dis3 homologue- putative	central
MAL13P1.29	hypothetical protein	central
MAL13P1.293	hypothetical protein	central
MAL13P1.294	GTP-binding protein- putative	central
MAL13P1.295	hypothetical protein	central
MAL13P1.298	hypothetical protein	central
MAL13P1.300	hypothetical protein	central
MAL13P1.303	polyadenylate binding protein- putative	central
MAL13P1.308	hypothetical protein- conserved	central
MAL13P1.31	hypothetical protein	central
MAL13P1.310	hypothetical protein	central
MAL13P1.315	hypothetical protein	central
MAL13P1.319	hypothetical protein	central
MAL13P1.323	hypothetical protein	central
MAL13P1.324	aldo-keto reductase- putative	central
MAL13P1.325	hypothetical protein	central
MAL13P1.326	ferrochelatase- putative	central
MAL13P1.328	hypothetical protein	central
MAL13P1.329	hypothetical protein- conserved	central
MAL13P1.33	hypothetical protein	central
MAL13P1.331	hypothetical protein- conserved	central
MAL13P1.332	hypothetical protein	central
MAL13P1.333	hypothetical protein	central
MAL13P1.337	Skp1 family protein- putative	subtelomere
MAL13P1.341	hypothetical protein- conserved	subtelomere
MAL13P1.343	proteasome regulatory subunit- putative	subtelomere
MAL13P1.344	RNAse L inhibitor protein- putative	subtelomere
MAL13P1.346	DNA repair endonuclease	subtelomere
MAL13P1.35	u1 small nuclear ribonucleoprotein a- putative	central
MAL13P1.351	hypothetical protein	subtelomere
MAL13P1.352	hypothetical protein	subtelomere
MAL13P1.36	hypothetical protein- conserved	central
MAL13P1.380	chloroquine resistance marker protein- putative	central
MAL13P1.39	hypothetical protein	central
MAL13P1.390	hypothetical protein	central
MAL13P1.40	hypothetical protein	central
MAL13P1.405	erythrocyte membrane protein pfemp3- putative	central
MAL13P1.413	membrane associated histidine-rich protein- MAHRP-1	subtelomere
MAL13P1.43	hypothetical protein	central
MAL13P1.44	protein phosphatase 2c-like protein- putative	central
MAL13P1.46	hypothetical protein	central
MAL13P1.465	hypothetical protein	subtelomere
MAL13P1.47	mitochondrial ATP synthase delta subunit- putative	central
MAL13P1.470	hypothetical protein	subtelomere
MAL13P1.485	acyl-coa ligase antigen	subtelomere
MAL13P1.49	hypothetical protein	central
MAL13P1.490	StevoR	subtelomere
MAL13P1.540	putative hsp protein	central
MAL13P1.55	cytochrome c2 precursor-putative	central
MAL13P1.550	hypothetical protein- conserved	central
MAL13P1.59	hypothetical protein	subtelomere
MAL13P1.60	erythrocyte binding antigen 140	subtelomere
MAL13P1.61	hypothetical protein	subtelomere
MAL13P1.70	hypothetical protein	central
MAL13P1.73	hypothetical protein	central
MAL13P1.74	hypothetical protein	central
MAL13P1.75	hypothetical protein	central
MAL13P1.76	hypothetical protein	central
MAL13P1.89	hypothetical protein	central
MAL13P1.90	hypothetical protein	central
MAL13P1.92	40S ribosomal protein S15- putative	central
MAL13P1.94	hypothetical protein	central
MAL13P1.95	ferredoxin	central
MAL13P1.96	chromosome segregation protein- putative	central
PFF1265w	oxidoreductase- short-chain dehydrogenase family- putative	central
PFF0940c	cell division cycle protein 48 homologue- putative	central
PFF0885w	60S ribosomal protein L27a- putative	central
PFF0670w	hypothetical protein	central
PFF0185c	hypothetical protein	subtelomere
MAL7P1.102	hypothetical protein	central
MAL7P1.111	hypothetical protein	central
MAL7P1.113	DEAD box helicase- putative	central
MAL7P1.114	P36-like protein homologue- putative	central
MAL7P1.119	hypothetical protein	central
MAL7P1.12	erythrocyte membrane-associated antigen	subtelomere
MAL7P1.120	hypothetical protein	central
MAL7P1.122	conserved GTP-binding protein- putative	central
MAL7P1.125	hypothetical protein	central
MAL7P1.129	hypothetical protein	central
MAL7P1.13	hypothetical protein	subtelomere
MAL7P1.132	hypothetical protein	central
MAL7P1.134	hypothetical protein	central
MAL7P1.137	kelch protein- putative	central
MAL7P1.14	hypothetical protein	subtelomere
MAL7P1.147	ubiquitin carboxyl-terminal hydrolase- putative	central
MAL7P1.15	hypothetical protein	subtelomere
MAL7P1.150	cysteine desulfurase- putative	central
MAL7P1.151	modification methylase-like protein- putative	central
MAL7P1.153	hypothetical protein	central
MAL7P1.155	hypothetical protein	subtelomere
MAL7P1.157	hypothetical protein	subtelomere
MAL7P1.159	antioxidant protein- putative	subtelomere
MAL7P1.160	hypothetical protein	subtelomere
MAL7P1.164	adapter-related protein- putative	subtelomere
MAL7P1.167	hypothetical protein	subtelomere
MAL7P1.17	hypothetical protein	central
MAL7P1.171	hypothetical protein	subtelomere
MAL7P1.172	hypothetical protein	subtelomere
MAL7P1.175	hypothetical protein	subtelomere
MAL7P1.176	erythrocyte binding antigen	subtelomere
MAL7P1.177	predicted integral membrane protein- conserved in P. falciparum	subtelomere
MAL7P1.20	peptide chain release factor- putative	central
MAL7P1.201	hypothetical protein- conserved	central
MAL7P1.203	hypothetical protein- conserved	central
MAL7P1.204	hypothetical protein	central
MAL7P1.205	hypothetical protein	central
MAL7P1.207	hypothetical protein	central
MAL7P1.208	hypothetical protein	central
MAL7P1.209	hypothetical protein	central
MAL7P1.21	origin recognition complex subunit- putative	central
MAL7P1.225	hypothetical protein- conserved in P. falciparum	subtelomere
MAL7P1.227	STEVOR	subtelomere
MAL7P1.228	Heat Shock 70 KDa Protein- %28HSP70%29	subtelomere
MAL7P1.229	Cytoadherence linked asexual protein	subtelomere
MAL7P1.23	hypothetical protein	central
MAL7P1.24	hypothetical protein- conserved	central
MAL7P1.26	O-sialoglycoprotein endopeptidase- putative	central
MAL7P1.27	chloroquine resistance transporter- putative	central
MAL7P1.28	hypothetical protein	central
MAL7P1.31	hypothetical protein	central
MAL7P1.320	Ribosomal protein- L37e- putative	central
MAL7P1.33	hypothetical protein	central
MAL7P1.34	hypothetical protein	central
MAL7P1.38	regulator of chromosome condensation protein- putative	central
MAL7P1.58	hypothetical protein- conserved in P. falciparum	central
MAL7P1.66	hypothetical protein	central
MAL7P1.67	hypothetical protein	central
MAL7P1.69	calmodulin- putative	central
MAL7P1.7	RESA-like protein	subtelomere
MAL7P1.73	calcium%2Fcalmodulin-dependent protein kinase- putative	central
MAL7P1.74	hypothetical protein- conserved	central
MAL7P1.76	hypothetical protein	central
MAL7P1.77	hypothetical protein	central
MAL7P1.81	eukaryotic translation initiation factor 3 37.28 kDa subunit- putative	central
MAL7P1.83	hypothetical protein	central
MAL7P1.84	hypothetical protein- expressed	central
MAL7P1.87	hypothetical protein	central
MAL7P1.88	thioredoxin-like protein	central
MAL7P1.91	exported serine%2Fthreonine protein kinase	central
MAL8P1.101	hypothetical protein	central
MAL8P1.105	hypothetical protein	central
MAL8P1.106	hypothetical protein	central
MAL8P1.109	hypothetical protein- conserved	central
MAL8P1.11	hypothetical protein	subtelomere
MAL8P1.113	hypothetical protein	central
MAL8P1.12	hypothetical protein	subtelomere
MAL8P1.124	hypothetical protein	central
MAL8P1.128	proteasome subunit alpha- putative	central
MAL8P1.13	integral membrane protein- conserved	subtelomere
MAL8P1.131	Gas41 homologue- putative	central
MAL8P1.133	hypothetical protein- conserved	central
MAL8P1.134	hypothetical protein	central
MAL8P1.135	hypothetical protein	central
MAL8P1.138	hypothetical protein- conserved	central
MAL8P1.139	hypothetical protein	central
MAL8P1.14	hypothetical protein	subtelomere
MAL8P1.140	methionine aminopeptidase- putative	central
MAL8P1.141	hypothetical protein	central
MAL8P1.143	hypothetical protein	subtelomere
MAL8P1.146	hypothetical protein	subtelomere
MAL8P1.15	hypothetical protein	subtelomere
MAL8P1.150	hypothetical protein	subtelomere
MAL8P1.151	hypothetical protein- conserved	subtelomere
MAL8P1.152	hypothetical protein	subtelomere
MAL8P1.153	hypothetical protein	subtelomere
MAL8P1.154	hypothetical protein	subtelomere
MAL8P1.155	hypothetical protein	subtelomere
MAL8P1.156	hypothetical protein	subtelomere
MAL8P1.157	hypothetical protein	subtelomere
MAL8P1.160	hypothetical protein	subtelomere
MAL8P1.17	disulfide isomerase precursor- putative	subtelomere
MAL8P1.18	hypothetical protein	central
MAL8P1.19	hypothetical protein- conserved	central
MAL8P1.2	hypothetical protein with DNAJ domain	subtelomere
MAL8P1.20	hypothetical protein	central
MAL8P1.203	hypothetical protein	central
MAL8P1.204	hypothetical protein	subtelomere
MAL8P1.212	RESA-like pseudogene	subtelomere
MAL8P1.23	ubiquitin-protein ligase 1- putative	central
MAL8P1.24	hypothetical protein	central
MAL8P1.29	hypothetical protein	central
MAL8P1.3	integral membrane protein- conserved in P. falciparum	subtelomere
MAL8P1.32	nucleoside transporter- putative	central
MAL8P1.34	hypothetical protein	central
MAL8P1.35	exonuclease- putative	central
MAL8P1.38	hypothetical protein	central
MAL8P1.4	hypothetical protein	subtelomere
MAL8P1.40	RNA-binding protein- putative	central
MAL8P1.41	hypothetical protein	central
MAL8P1.42	hypothetical protein	central
MAL8P1.43	u5 snrnp-specific protein- putative	central
MAL8P1.48	small nuclear ribonucleoprotein- putative	central
MAL8P1.54	hypothetical protein	central
MAL8P1.55	hypothetical protein	central
MAL8P1.57	C-13 antigen	central
MAL8P1.58	phosphatidylglycerophosphate synthase	central
MAL8P1.60	hypothetical protein	central
MAL8P1.61	hypothetical protein	central
MAL8P1.62	hypothetical protein- conserved in other Plasmodium species	central
MAL8P1.64	hypothetical protein	central
MAL8P1.67	hypothetical protein- conserved	central
MAL8P1.70	hypothetical protein	central
MAL8P1.73	hypothetical protein	central
MAL8P1.74	hypothetical protein	central
MAL8P1.79	hypothetical protein	central
MAL8P1.8	hypothetical protein	subtelomere
MAL8P1.81	hypothetical protein- conserved	central
MAL8P1.82	hypothetical protein	central
MAL8P1.84	hypothetical protein	central
MAL8P1.86	hypothetical protein	central
MAL8P1.88	hypothetical protein	central
MAL8P1.91	hypothetical protein	central
MAL8P1.92	ATPase- putative	central
MAL8P1.95	hypothetical protein	central
MAL8P1.96	hypothetical protein	central
MAL8P1.99	hypothetical protein	central
PF07_0004	hypothetical protein	subtelomere
PF07_0005	lysophospholipases-like protein- putative	subtelomere
PF07_0006	starp antigen	subtelomere
PF07_0007	hypothetical protein	subtelomere
PF07_0008	hypothetical protein	subtelomere
PF07_0011	hypothetical protein- conserved	subtelomere
PF07_0012	hypothetical protein	subtelomere
PF07_0015	hypothetical protein	central
PF07_0019	hypothetical protein	central
PF07_0021	hypothetical protein	central
PF07_0023	DNA replication licensing factor mcm7 homologue- putative	central
PF07_0024	hypothetical protein	central
PF07_0026	hypothetical protein	central
PF07_0027	DNA-directed RNA polymerase 2 8.2 kDa polypeptide- putative	central
PF07_0029	heat shock protein 86	central
PF07_0031	heat shock protein 86 family protein	central
PF07_0032	Cg8 protein	central
PF07_0034	Cg3 protein	central
PF07_0035	cg1 protein	central
PF07_0038	Cg7 protein	central
PF07_0039	hypothetical protein	central
PF07_0040	lysophospholipase-like protein- putative	central
PF07_0042	hypothetical protein	central
PF07_0043	60S ribosomal protein L34-a- putative	central
PF07_0046	50S ribosomal protein L1- putative	central
PF07_0047	cell division cycle ATPase- putative	central
PF07_0053	hypothetical protein	central
PF07_0054	histone h2b- putative	central
PF07_0061	hypothetical protein	central
PF07_0062	GTP-binding translation elongation factor tu family protein- putative	central
PF07_0063	hypothetical protein	central
PF07_0064	hypothetical protein	central
PF07_0065	zinc transporter- putative	central
PF07_0067	hypothetical protein	central
PF07_0068	cysteine desulfurase- putative	central
PF07_0069	hypothetical protein	central
PF07_0071	queuine tRNA-ribosyltransferase%3B putative	central
PF07_0072	calmodulin-domain protein kinase- putative	central
PF07_0077	hypothetical protein	central
PF07_0078	hypothetical protein- conserved	central
PF07_0079	60S ribosomal protein L11a- putative	central
PF07_0080	40S ribosomal protein S10- putative	central
PF07_0083	hypothetical protein- conserved	central
PF07_0084	hypothetical protein	central
PF07_0085	ferrodoxin reductase-like protein	central
PF07_0086	hypothetical protein	central
PF07_0087	hypothetical protein	central
PF07_0088	40S ribosomal protein S5- putative	central
PF07_0090	hypothetical protein	central
PF07_0092	hypothetical protein- conserved	central
PF07_0093	hypothetical protein	central
PF07_0095	hypothetical protein- conserved	central
PF07_0100	hypothetical protein	central
PF07_0101	hypothetical protein	central
PF07_0104	kinesin-like protein- putative	central
PF07_0105	exonuclease i- putative	central
PF07_0106	hypothetical protein	central
PF07_0107	hypothetical protein	central
PF07_0108	hypothetical protein	central
PF07_0111	hypothetical protein	central
PF07_0112	proteasome subunit alpha type 5- putative	central
PF07_0113	hypothetical protein	central
PF07_0115	integral membrane protein- putative	central
PF07_0116	hypothetical protein	central
PF07_0117	eukaryotic translation initiation factor 2 alpha subunit- putative	central
PF07_0118	hypothetical protein	central
PF07_0120	hypothetical protein	subtelomere
PF07_0121	hypothetical protein- conserved	subtelomere
PF07_0122	hypothetical protein- conserved	subtelomere
PF07_0126	hypothetical protein	subtelomere
PF07_0127	hypothetical protein	subtelomere
PF07_0129	ATP-dept. acyl-coa synthetase	subtelomere
PF08_0003	tryptophan%2Fthreonine-rich antigen	subtelomere
PF08_0006	prohibitin- putative	subtelomere
PF08_0008	hypothetical protein	subtelomere
PF08_0009	translation initiation factor EIF-2b alpha subunit- putative	subtelomere
PF08_0011	leucine - tRNA ligase	subtelomere
PF08_0014	plastid 50S ribosomal protein- putative	central
PF08_0018	translation initiation factor-like protein	central
PF08_0019	guanine nucleotide-binding protein- putative	central
PF08_0020	hypothetical protein	central
PF08_0021	hypothetical protein	central
PF08_0026	hypothetical protein	central
PF08_0028	hypothetical protein	central
PF08_0029	hypothetical protein	central
PF08_0031	oxoglutarate%2Fmalate translocator protein- putative	central
PF08_0037	hypothetical protein	central
PF08_0038	hypothetical protein	central
PF08_0039	ribosomal protein- putative	central
PF08_0041	ribosome biogenesis protein nep1 homologue- putative	central
PF08_0042	ATP-dependent RNA helicase prh1- putative	central
PF08_0045	2-oxoglutarate dehydrogenase e1 component	central
PF08_0047	hypothetical protein	central
PF08_0048	ATP-dependant helicase- putative	central
PF08_0051	hypothetical protein	central
PF08_0054	heat shock 70 kDa protein	central
PF08_0055	u3 small nucleolar ribonucleoprotein protein	central
PF08_0056	zinc finger protein- putative	central
PF08_0057	hypothetical protein	central
PF08_0060	asparagine-rich antigen	central
PF08_0063	hypothetical protein	central
PF08_0064	hypothetical protein- conserved	central
PF08_0065	hypothetical protein- conserved	central
PF08_0068	hypothetical protein	central
PF08_0069	importin beta- putative	central
PF08_0071	Fe-superoxide dismutase	central
PF08_0074	hypothetical protein- conserved	central
PF08_0075	60S ribosomal protein L13- putative	central
PF08_0076	40S ribosomal protein S16- putative	central
PF08_0079	hypothetical protein	central
PF08_0080	hypothetical protein	central
PF08_0081	hypothetical protein	central
PF08_0082	hypothetical protein	central
PF08_0084	hypothetical protein	central
PF08_0087	importin alpha- putative	central
PF08_0089	hypothetical protein	central
PF08_0091	hypothetical protein	central
PF08_0092	hypothetical protein	central
PF08_0093	hypothetical protein	central
PF08_0094	cullin-like protein- putative	central
PF08_0095	dihydropteroate synthetase	central
PF08_0096	RNA helicase- putative	central
PF08_0098	abc transporter- putative	central
PF08_0108	pepsinogen- putative	central
PF08_0111	hypothetical protein	central
PF08_0113	vacuolar proton-translocating ATPase subunit A- putative	central
PF08_0118	hypothetical protein	central
PF08_0121	peptidyl-prolyl cis-trans isomerase precursor	central
PF08_0124	hypothetical protein	central
PF08_0125	tubulin gamma chain	central
PF08_0126	DNA repair protein rad54- putative	subtelomere
PF08_0129	protein phosphatase- putative	subtelomere
PF08_0130	wd repeat protein- putative	subtelomere
PF08_0131	1-cys peroxidoxin	subtelomere
PF08_0132	glutamate dehydrogenase- putative	subtelomere
PF08_0135	hypothetical protein- conserved	subtelomere
PF08_0137	hypothetical protein	subtelomere
PF08_0142	erythrocyte membrane protein 1 %28PfEMP1%29	subtelomere
PF10_0006	RIFIN	subtelomere
PF10_0009	pseudogene- stevor- putative	subtelomere
PF10_0013	hypothetical protein	subtelomere
PF10_0015	acyl CoA binding protein- putative	subtelomere
PF10_0016	acyl CoA binding protein- putative	subtelomere
PF10_0017	hypothetical protein	subtelomere
PF10_0019	early transcribed membrane protein	subtelomere
PF10_0020	hypothetical protein	subtelomere
PF10_0021	hypothetical protein	subtelomere
PF10_0022	hypothetical protein	subtelomere
PF10_0023	hypothetical protein	subtelomere
PF10_0025	PF70 protein	subtelomere
PF10_0026	hypothetical protein	subtelomere
PF10_0028	hypothetical protein- conserved	subtelomere
PF10_0031	hypothetical protein	subtelomere
PF10_0032	hypothetical protein	subtelomere
PF10_0034	hypothetical protein	subtelomere
PF10_0035	hypothetical protein	subtelomere
PF10_0037	hypothetical protein	subtelomere
PF10_0038	ribosomal protein S20e- putative	subtelomere
PF10_0039	hypothetical protein	subtelomere
PF10_0040	hypothetical protein	subtelomere
PF10_0041	U5 small nuclear ribonuclear protein- putative	subtelomere
PF10_0043	ribosomal protein L13- putative	subtelomere
PF10_0045	hypothetical protein	subtelomere
PF10_0047	hypothetical protein	subtelomere
PF10_0048	hypothetical protein	subtelomere
PF10_0050	hypothetical protein	subtelomere
PF10_0052	hypothetical protein	subtelomere
PF10_0054	hypothetical protein	subtelomere
PF10_0057	regulator of nonsense transcripts- putative	central
PF10_0060	hypothetical protein	central
PF10_0063	hypothetical protein	central
PF10_0064	hypothetical protein	central
PF10_0065	hypothetical protein	central
PF10_0066	hypothetical protein	central
PF10_0068	hypothetical protein	central
PF10_0070	hypothetical protein	central
PF10_0075	asparagine-rich antigen	central
PF10_0077	eukaryotic translation initiation factor 3 subunit 7- putative	central
PF10_0081	26S proteasome regulatory subunit 4- putative	central
PF10_0082	hypothetical protein	central
PF10_0084	tubulin beta chain- putative	central
PF10_0085	nucleolar protein NOP5- putative	central
PF10_0086	adenylate kinase- putative	central
PF10_0087	diphthine synthase	central
PF10_0089	hypothetical protein	central
PF10_0090	hypothetical protein	central
PF10_0093	hypothetical protein	central
PF10_0094	hypothetical protein	central
PF10_0095	hypothetical protein	central
PF10_0099	hypothetical protein	central
PF10_0100	hypothetical protein	central
PF10_0103	eukaryotic translation initiation factor 2- beta- putative	central
PF10_0105	hypothetical protein	central
PF10_0106	hypothetical protein	central
PF10_0107	hypothetical protein	central
PF10_0108	hypothetical protein	central
PF10_0116	hypothetical protein	central
PF10_0117	hypothetical protein	central
PF10_0118	hypothetical protein	central
PF10_0119	hypothetical protein	central
PF10_0120	hypothetical protein	central
PF10_0121	hypoxanthine phosphoribosyltransferase	central
PF10_0122	phosphoglucomutase- putative	central
PF10_0123	GMP synthetase	central
PF10_0126	hypothetical protein- conserved	central
PF10_0128	hypothetical protein	central
PF10_0133	hypothetical protein	central
PF10_0135	hypothetical protein	central
PF10_0138	hypothetical protein	central
PF10_0140	hypothetical protein	central
PF10_0141	cdk7- putative	central
PF10_0144	prohibitin- putative	central
PF10_0148	hypothetical protein	central
PF10_0149	cysteine -- tRNA ligase- putative	central
PF10_0150	methionine aminopeptidase- putative	central
PF10_0151	hypothetical protein	central
PF10_0153	hsp60	central
PF10_0154	ribonucleotide reductase small subunit- putative	central
PF10_0155	enolase	central
PF10_0156	hypothetical protein	central
PF10_0160	3.8 protein	central
PF10_0163	hypothetical protein	central
PF10_0164	hypothetical protein	central
PF10_0165	DNA polymerase delta catalytic subunit	central
PF10_0166	hypothetical protein	central
PF10_0169	phosphomannomutase- putative	central
PF10_0170	hypothetical protein	central
PF10_0173	hypothetical protein	central
PF10_0174	26s proteasome subunit p55- putative	central
PF10_0177	erythrocyte membrane-associated antigen	central
PF10_0180	hypothetical protein	central
PF10_0182	hypothetical protein	central
PF10_0184	hypothetical protein	central
PF10_0188	hypothetical protein	central
PF10_0189	hypothetical protein	central
PF10_0191	hypothetical protein	central
PF10_0193	hypothetical protein- conserved	central
PF10_0194	hypothetical protein	central
PF10_0195	hypothetical protein	central
PF10_0197	hypothetical protein	central
PF10_0198	hypothetical protein	central
PF10_0200	hypothetical protein- conserved	central
PF10_0203	ADP-ribosylation factor	central
PF10_0207	hypothetical protein	central
PF10_0209	RNA helicase- putative	central
PF10_0210	deoxyribose-phosphate aldolase- putative	central
PF10_0211	hypothetical protein	central
PF10_0212	hypothetical protein	central
PF10_0213	10b antigen- putative	central
PF10_0214	hypothetical protein	central
PF10_0215	hypothetical protein	central
PF10_0217	pre-mRNA splicing factor- putative	central
PF10_0218	citrate synthase- mitochondrial precursor- putative	central
PF10_0219	hypothetical protein	central
PF10_0220	hypothetical protein	central
PF10_0221	GcpE protein	central
PF10_0223	hypothetical protein	central
PF10_0225	orotidine-monophosphate-decarboxylase- putative	central
PF10_0226	hypothetical protein- conserved	central
PF10_0228	hypothetical protein- conserved	central
PF10_0233	hypothetical protein	central
PF10_0234	hypothetical protein	central
PF10_0235	hypothetical protein	central
PF10_0236	hypothetical protein	central
PF10_0238	hypothetical protein	central
PF10_0239	hypothetical protein	central
PF10_0241	hypothetical protein	central
PF10_0242	hypothetical protein	central
PF10_0243	hypothetical protein	central
PF10_0244	hypothetical protein	central
PF10_0245	glucosamine--fructose-6-phosphate aminotransferase- putative	central
PF10_0248	hypothetical protein	central
PF10_0249	hypothetical protein	central
PF10_0252	hypothetical protein	central
PF10_0253	hypothetical protein	central
PF10_0259	hypothetical protein	central
PF10_0260	hypothetical protein	central
PF10_0262	hypothetical protein	central
PF10_0265	hypothetical protein	central
PF10_0266	hypothetical protein	central
PF10_0267	hypothetical protein	central
PF10_0268	merozoite capping protein 1	central
PF10_0269	DNA-directed RNA polymerase II- putative	central
PF10_0272	ribosomal protein L3- putative	central
PF10_0274	hypothetical protein	central
PF10_0276	hypothetical protein	central
PF10_0278	hypothetical protein- conserved	central
PF10_0279	hypothetical protein	central
PF10_0280	hypothetical protein	central
PF10_0281	hypothetical protein	central
PF10_0282	hypothetical protein	central
PF10_0283	hypothetical protein	central
PF10_0284	hypothetical protein	central
PF10_0285	hypothetical protein	central
PF10_0286	hypothetical protein	central
PF10_0289	adenosine deaminase- putative	central
PF10_0291	hypothetical protein	central
PF10_0292	hypothetical protein	central
PF10_0293	transcription factor- putative	central
PF10_0294	RNA helicase- putative	central
PF10_0295	hypothetical protein	central
PF10_0296	hypothetical protein	central
PF10_0299	hypothetical protein- conserved	central
PF10_0300	hypothetical protein- conserved	central
PF10_0301	calmodulin- putative	central
PF10_0306	hypothetical protein	central
PF10_0308	hypothetical protein	central
PF10_0309	hypothetical protein	central
PF10_0310	hypothetical protein	central
PF10_0311	hypothetical protein- conserved	central
PF10_0312	hypothetical protein	central
PF10_0314	asparagine-rich antigen	central
PF10_0315	hypothetical protein	central
PF10_0316	phosphatidyl inositol glycan- class A- putative	central
PF10_0317	hypothetical protein	central
PF10_0320	hypothetical protein	central
PF10_0322	S-adenosylmethionine decarboxylase-ornithine decarboxylase	central
PF10_0323	hypothetical protein	central
PF10_0324	hypothetical protein	central
PF10_0325	hypothetical protein- conserved	central
PF10_0327	Myb2 protein	central
PF10_0328	hypothetical protein	central
PF10_0330	ubiquitin-conjugating enzyme- putative	central
PF10_0332	ribosomal protein L27- putative	central
PF10_0334	flavoprotein subunit of succinate dehydrogenase	central
PF10_0335	hypothetical protein	central
PF10_0336	hypothetical protein	central
PF10_0337	ADP-ribosylation factor-like protein	central
PF10_0340	methionine -- tRNA ligase- putative	central
PF10_0342	hypothetical protein	central
PF10_0345	Merozoite Surface Protein 3- MSP3	central
PF10_0346	Merozoite Surface protein 6- MSP6	central
PF10_0347	hypothetical protein	central
PF10_0348	hypothetical protein	central
PF10_0352	hypothetical protein	central
PF10_0359	hypothetical protein	central
PF10_0360	hypothetical protein	central
PF10_0361	hypothetical protein	central
PF10_0362	DNA polymerase zeta catalytic subunit- putative	subtelomere
PF10_0363	pyruvate kinase- putative	subtelomere
PF10_0366	ADP%2FATP transporter on adenylate translocase	subtelomere
PF10_0368	dynamin protein- putative	subtelomere
PF10_0369	helicase- putative	subtelomere
PF10_0372	hypothetical protein	subtelomere
PF10_0373	hypothetical protein	subtelomere
PF10_0376	hypothetical protein	subtelomere
PF10_0378	hypothetical protein	subtelomere
PF10_0379	phospholipase- putative	subtelomere
PF10_0380	trophozoite antigen R45- putative	subtelomere
PF10_0412	topoisomerase- putative	central
PF11_0037	hypothetical protein	subtelomere
PF11_0039	early transcribed membrane protein 11.1	subtelomere
PF11_0040	early transcribed membrane protein 11.2	subtelomere
PF11_0043	60S acidic ribosomal protein p1- putative	subtelomere
PF11_0044	hypothetical protein	subtelomere
PF11_0049	hypothetical protein- conserved	subtelomere
PF11_0051	phenylalanine -- tRNA ligase- putative	subtelomere
PF11_0054	hypothetical protein	subtelomere
PF11_0060	hypothetical protein	subtelomere
PF11_0061	histone H4- putative	subtelomere
PF11_0062	histone H2B	subtelomere
PF11_0064	hypothetical protein	subtelomere
PF11_0065	ribosomal protein S4- putative	central
PF11_0066	caltractin %28centrin%29- putative	central
PF11_0067	hypothetical protein	central
PF11_0068	hypothetical protein- conserved	central
PF11_0071	RuvB DNA helicase- putative	central
PF11_0072	hypothetical protein	central
PF11_0074	hypothetical protein	central
PF11_0076	hypothetical protein	central
PF11_0077	hypothetical protein	central
PF11_0078	hypothetical protein	central
PF11_0083	nucleic acid binding factor- putative	central
PF11_0085	hypothetical protein	central
PF11_0087	Rad51 homolog- putative	central
PF11_0088	hypothetical protein	central
PF11_0090	hypothetical protein	central
PF11_0091	hypothetical protein	central
PF11_0093	hypothetical protein	central
PF11_0094	hypothetical protein	central
PF11_0096	casein kinase II- alpha subunit- putative	central
PF11_0098	endoplasmic reticulum-resident calcium binding protein	central
PF11_0101	hypothetical protein	central
PF11_0105	hypothetical protein	central
PF11_0108	hypothetical protein- conserved	central
PF11_0109	hypothetical protein	central
PF11_0110	hypothetical protein	central
PF11_0112	vacuolar sorting protein 35- putative	central
PF11_0114	actin- putative	central
PF11_0116	hypothetical protein	central
PF11_0117	replication factor C subunit 5- putative	central
PF11_0118	hypothetical protein	central
PF11_0120	hypothetical protein	central
PF11_0124	hypothetical protein	central
PF11_0125	hypothetical protein	central
PF11_0127	hypothetical protein	central
PF11_0128	hypothetical protein- conserved	central
PF11_0131	hypothetical protein	central
PF11_0139	protein tyrosine phosphatase- putative	central
PF11_0141	UDP-galactose transporter- putative	central
PF11_0142	hypothetical protein- conserved	central
PF11_0144	hypothetical protein	central
PF11_0145	glyoxalase I- putative	central
PF11_0146	hypothetical protein	central
PF11_0151	hypothetical protein	central
PF11_0153	hypothetical protein	central
PF11_0154	hypothetical protein	central
PF11_0158	hypothetical protein	central
PF11_0161	falcipain-2 precursor- putative	central
PF11_0164	peptidyl-prolyl cis-trans isomerase	central
PF11_0165	falcipain 2 precursor	central
PF11_0166	hypothetical protein	central
PF11_0168	hypothetical protein	central
PF11_0172	hypothetical protein- conserved	central
PF11_0173	oligosacharyl transferase STT3 subunit- putative	central
PF11_0174	hypothetical protein	central
PF11_0175	heat shock protein 101- putative	central
PF11_0177	ubiquitin C-terminal hydrolase- family 1- putative	central
PF11_0179	hypothetical protein	central
PF11_0180	hypothetical protein	central
PF11_0181	tyrosine --tRNA ligase- putative	central
PF11_0185	hypothetical protein	central
PF11_0188	heat shock protein 90- putative	central
PF11_0190	hypothetical protein	central
PF11_0191	hypothetical protein	central
PF11_0192	hypothetical protein	central
PF11_0193	hypothetical protein	central
PF11_0194	hypothetical protein	central
PF11_0197	hypothetical protein	central
PF11_0199	hypothetical protein	central
PF11_0200	U2 snRNP auxiliary factor- small subunit- putative	central
PF11_0204	hypothetical protein	central
PF11_0208	phosphoglycerate mutase- putative	central
PF11_0210	hypothetical protein	central
PF11_0211	hypothetical protein- conserved	central
PF11_0212	hypothetical protein	central
PF11_0214	hypothetical protein	central
PF11_0215	hypothetical protein	central
PF11_0216	hypothetical protein	central
PF11_0217	hypothetical protein	central
PF11_0219	hypothetical protein	central
PF11_0220	hypothetical protein	central
PF11_0224	circumsporozoite-related antigen	central
PF11_0225	PfGCN20	central
PF11_0227	hypothetical protein	central
PF11_0228	hypothetical protein	central
PF11_0230	hypothetical protein	central
PF11_0231	hypothetical protein	central
PF11_0232	hypothetical protein	central
PF11_0238	hypothetical protein	central
PF11_0241	hypothetical protein	central
PF11_0242	asparagine-rich protein	central
PF11_0243	hypothetical protein	central
PF11_0245	translation elongation factor EF-1- subunit alpha- putative	central
PF11_0246	hypothetical protein	central
PF11_0248	hypothetical protein	central
PF11_0250	high mobility group-like protein NHP2- putative	central
PF11_0251	endoplasmic reticulum oxidoreductin- putative	central
PF11_0253	hypothetical protein	central
PF11_0255	hypothetical protein	central
PF11_0257	ethanolamine kinase- putative	central
PF11_0258	co-chaperone GrpE- putative	central
PF11_0259	hypothetical protein	central
PF11_0264	DNA-dependent RNA polymerase	central
PF11_0265	mitochondrial import inner membrane translocase- putative	central
PF11_0266	small nuclear ribonucleoprotein D1- putative	central
PF11_0268	hypothetical protein	central
PF11_0269	hypothetical protein	central
PF11_0270	threonine -- tRNA ligase- putative	central
PF11_0271	hypothetical protein- conserved	central
PF11_0272	ribosomal protein S18- putative	central
PF11_0274	hypothetical protein	central
PF11_0275	hypothetical protein	central
PF11_0277	hypothetical protein	central
PF11_0278	hypothetical protein	central
PF11_0282	deoxyuridine 5'-triphosphate nucleotidohydrolase- putative	central
PF11_0284	methyltransferase- putative	central
PF11_0287	hypothetical protein	central
PF11_0289	hypothetical protein	central
PF11_0292	hypothetical protein	central
PF11_0295	farnesyl pyrophosphate synthase- putative	central
PF11_0296	hypothetical protein	central
PF11_0298	GPI8p transamidase	central
PF11_0300	hypothetical protein	central
PF11_0301	spermidine synthase	central
PF11_0302	hypothetical protein	central
PF11_0304	hypothetical protein	central
PF11_0305	hypothetical protein	central
PF11_0306	A%2FG-specific adenine glycosylase- putative	central
PF11_0309	hypothetical protein	central
PF11_0310	hypothetical protein	central
PF11_0312	ribosomal protein L38e	central
PF11_0313	ribosomal phosphoprotein P0	central
PF11_0315	hypothetical protein	central
PF11_0316	hypothetical protein	central
PF11_0317	structural maintenance of chromosome protein- putative	central
PF11_0321	hypothetical protein	central
PF11_0322	hypothetical protein	central
PF11_0324	hypothetical protein	central
PF11_0331	t-complex protein 1- alpha subunit- putative	central
PF11_0332	hypothetical protein	central
PF11_0333	hypothetical protein	central
PF11_0338	Aquaglyceroporin	central
PF11_0339	hypothetical protein	central
PF11_0341	hypothetical protein	central
PF11_0343	hypothetical protein- conserved	central
PF11_0344	Apical membrane antigen 1 precursor- AMA1	central
PF11_0347	hypothetical protein	central
PF11_0348	hypothetical protein	central
PF11_0351	heat shock protein hsp70 homologue	central
PF11_0352	protein disulfide isomerase related protein	central
PF11_0353	hypothetical protein	central
PF11_0354	hypothetical protein	central
PF11_0362	hypothetical protein	central
PF11_0365	hypothetical protein	central
PF11_0368	hypothetical protein	central
PF11_0369	hypothetical protein	central
PF11_0370	hypothetical protein	central
PF11_0371	hypothetical protein	central
PF11_0373	hypothetical protein	central
PF11_0374	hypothetical protein	central
PF11_0375	hypothetical protein	central
PF11_0377	casein kinase 1	central
PF11_0378	hypothetical protein	central
PF11_0379	hypothetical protein	central
PF11_0381	subtilisin-like protease 2	central
PF11_0383	hypothetical protein	central
PF11_0384	hypothetical protein- conserved	central
PF11_0385	hypothetical protein	central
PF11_0386	30S ribosomal protein S14- putative	central
PF11_0392	hypothetical protein	central
PF11_0393	hypothetical protein- conserved	central
PF11_0395	guanylyl cyclase	central
PF11_0398	hypothetical protein	central
PF11_0402	hypothetical protein	central
PF11_0404	malaria antigen	central
PF11_0409	hypothetical protein- conserved	central
PF11_0415	hypothetical protein	central
PF11_0417	hypothetical protein	central
PF11_0420	hypothetical protein	central
PF11_0423	hypothetical protein	central
PF11_0424	hypothetical protein	central
PF11_0425	hypothetical protein	central
PF11_0427	dolichyl-phosphate b-D-mannosyltransferase- putative	central
PF11_0428	hypothetical protein- conserved	central
PF11_0429	hypothetical protein	central
PF11_0435	hypothetical protein	central
PF11_0436	hypothetical protein	central
PF11_0438	Ribosomal protein- putative	central
PF11_0439	hypothetical protein	central
PF11_0440	hypothetical protein	central
PF11_0441	hypothetical protein	central
PF11_0442	hypothetical protein	central
PF11_0443	hypothetical protein- conserved	central
PF11_0445	DNA-directed RNA polymerase I- putative	central
PF11_0447	translation initiation factor eIF-1A- putative	central
PF11_0448	hypothetical protein	central
PF11_0452	hypothetical protein	central
PF11_0459	hypothetical protein	central
PF11_0461	rab6	central
PF11_0463	coat protein- gamma subunit- putative	central
PF11_0464	hypothetical protein	central
PF11_0465	dynamin-like protein	central
PF11_0466	transport protein- putative	central
PF11_0467	hypothetical protein	subtelomere
PF11_0468	hypothetical protein	subtelomere
PF11_0471	hypothetical protein	subtelomere
PF11_0477	CCAAT-box DNA binding protein subunit B	subtelomere
PF11_0482	hypothetical protein	subtelomere
PF11_0483	farnesyltransferase beta subunit- putative	subtelomere
PF11_0484	hypothetical protein	subtelomere
PF11_0485	hypothetical protein	subtelomere
PF11_0488	hypothetical protein	subtelomere
PF11_0503	hypothetical protein	subtelomere
PF11_0504	hypothetical protein	subtelomere
PF11_0505	hypothetical protein	subtelomere
PF11_0506	hypothetical protein	subtelomere
PF11_0507	antigen 332- putative	subtelomere
PF11_0508	hypothetical protein	subtelomere
PF11_0510	Ser%2FThr protein kinase- putative	subtelomere
PF11_0511	hypothetical protein	subtelomere
PF11_0512	ring-infected erythrocyte surface antigen 2- RESA-2 - malaria parasite %28Plasmodium falciparum%29-related	subtelomere
PF11_0513	hypothetical protein	subtelomere
PF11_0524	U6 snRNA associated Sm-like protein Ls%3B U6 snRNA associated Sm-like protein LsM4- putative	central
PF11_0526	hypothetical protein	central
PF11_0528	hypothetical protein	central
PF11_0560	hypothetical protein- conserved	central
PF13_0011	plasmodium falciparum gamete antigen 27%2F25	subtelomere
PF13_0013	PBS lyase HEAT-like repeat domain protein	subtelomere
PF13_0014	40S ribosomal protein S7 homologue- putative	subtelomere
PF13_0015	hypothetical protein	subtelomere
PF13_0016	methyl transferase-like protein- putative	subtelomere
PF13_0017	hypothetical protein	subtelomere
PF13_0019	sodium%2Fhydrogen exchanger- putative	subtelomere
PF13_0021	small heat shock protein- putative	central
PF13_0023	DNA-directed RNA polymerase 2- putative	central
PF13_0024	hypothetical protein	central
PF13_0025	hypothetical protein	central
PF13_0031	hypothetical protein	central
PF13_0033	26S proteasome regulatory subunit- putative	central
PF13_0036	DNAJ protein- putative	central
PF13_0037	DEAD box helicase- putative	central
PF13_0039	hypothetical protein	central
PF13_0040	DNA-directed RNA polymerase alpha chain- putative	central
PF13_0042	fork head domain protein- putative	central
PF13_0044	carbamoyl phosphate synthetase- putative	central
PF13_0045	40S ribosomal protein S27- putative	central
PF13_0050	hypothetical protein	central
PF13_0051	snornp protein gar1 homologue- putative	central
PF13_0054	hypothetical protein	central
PF13_0058	hypothetical protein	central
PF13_0059	ribosomal protein S15- mitochondrial precursor- putative	central
PF13_0061	ATP synthase gamma chain- mitochondrial precursor- putative	central
PF13_0063	26S proteasome regulatory subunit 7- putative	central
PF13_0065	vacuolar ATP synthase- catalytic subunit a	central
PF13_0067	hypothetical protein	central
PF13_0070	branched-chain alpha keto-acid dehydrogenase- putative	central
PF13_0071	hypothetical protein	central
PF13_0072	hypothetical protein	central
PF13_0073	hypothetical protein	subtelomere
PF13_0076	hypothetical protein	subtelomere
PF13_0078	hypothetical protein	central
PF13_0079	hypothetical protein	central
PF13_0082	cop-coated vesicle membrane protein p24 precursor- putative	central
PF13_0083	lipoate-protein ligase a- putative	central
PF13_0086	hypothetical protein	central
PF13_0087	hypothetical protein- conserved	central
PF13_0090	ADP-ribosylation factor- putative	central
PF13_0091	hypothetical protein	central
PF13_0094		central
PF13_0095	DNA replication licensing factor mcm4-related	central
PF13_0097	hypothetical protein	central
PF13_0099	hypothetical protein	central
PF13_0101	hypothetical protein	central
PF13_0106	hypothetical protein	central
PF13_0109	N2-N2-dimethylguanosine tRNA methyltransferase- putative	central
PF13_0116	hypothetical protein	central
PF13_0117	hypothetical protein- conserved	central
PF13_0118	hypothetical protein	central
PF13_0120	hypothetical protein	central
PF13_0121	dihydrolipoamide succinyltransferase- putative	central
PF13_0124	hypothetical protein- conserved	central
PF13_0125	hypothetical protein	central
PF13_0126	hypothetical protein	central
PF13_0127	hypothetical protein	central
PF13_0128	beta-hydroxyacyl-acp dehydratase precursor	central
PF13_0129	ribosomal protein L6 homologue- putative	central
PF13_0131	hypothetical protein	central
PF13_0132	60S ribosomal protein L23a- putative	central
PF13_0134	hypothetical protein	central
PF13_0136	hypothetical protein	central
PF13_0137	hypothetical protein	central
PF13_0138	hypothetical protein- conserved	central
PF13_0139	hypothetical protein	central
PF13_0140	dihydrofolate synthase%2Ffolylpolyglutamate synthase	central
PF13_0141	L-lactate dehydrogenase	central
PF13_0142	u6 snRNA-associated sm-like protein- putative	central
PF13_0143	phosphoribosylpyrophosphate synthetase	central
PF13_0147	hypothetical protein	central
PF13_0148	hypothetical protein	central
PF13_0150	DNA-directed RNA polymerase 3 largest subunit	central
PF13_0152	transcriptional regulatory protein sir2 homologue- putative	central
PF13_0153	hypothetical protein	central
PF13_0154	hypothetical protein	central
PF13_0155	hypothetical protein	central
PF13_0156	proteasome subunit beta type 7 precursor- putative	central
PF13_0157	ribose-phosphate pyrophosphokinase- putative	central
PF13_0158	hypothetical protein	central
PF13_0159	predicted nucleotidyltransferase- putative	central
PF13_0161	hypothetical protein	central
PF13_0162	hypothetical protein	central
PF13_0163	hypothetical protein	central
PF13_0164	hypothetical protein- conserved	central
PF13_0165	hypothetical protein	central
PF13_0169	hypothetical protein	central
PF13_0170	glutaminyl-tRNA synthetase- putative	central
PF13_0171	60S ribosomal protein L23- putative	central
PF13_0173	hypothetical protein	central
PF13_0174	P. falciparum homologue of human mbp-1 interacting protein-2a%3B putative	central
PF13_0175	hypothetical protein- conserved	central
PF13_0176	apurinic%2Fapyrimidinic endonuclease Apn1	central
PF13_0177	ATP-dependent RNA helicase- putative	central
PF13_0178	translation initiation factor 6- putative	central
PF13_0179	isoleucine--tRNA ligase- putative	central
PF13_0180	chaperonin- putative	central
PF13_0183	hypothetical protein	central
PF13_0184	hypothetical protein	central
PF13_0185	histone h3- putative	central
PF13_0186	hypothetical protein	central
PF13_0187	hypothetical protein	central
PF13_0188	hypothetical protein	central
PF13_0189	hypothetical protein	central
PF13_0191	hypothetical protein	central
PF13_0192	hypothetical protein	central
PF13_0193	MSP7-like protein	central
PF13_0194	hypothetical protein	central
PF13_0197	Merozoite Surface Protein 7 precursor- MSP7	central
PF13_0198	reticulocyte binding protein 2 homolog a	central
PF13_0199	hypothetical protein	central
PF13_0200	hypothetical protein	central
PF13_0203	hypothetical protein	central
PF13_0204	nuclear movement protein- putative	central
PF13_0205	tryptophan--tRNA ligase- putative	central
PF13_0206		central
PF13_0208	hypothetical protein	central
PF13_0209	hypothetical protein	central
PF13_0211	calcium-dependent protein kinase	central
PF13_0214	elongation factor 1-gamma- putative	central
PF13_0215	hypothetical protein	central
PF13_0216	hypothetical protein	central
PF13_0217	hypothetical protein	central
PF13_0218	ABC transporter- putative	central
PF13_0219	hypothetical protein	central
PF13_0222	RNA lariat debranching enzyme- putative	central
PF13_0223	hypothetical protein- conserved	central
PF13_0224	60S ribosomal subunit protein L18- putative	central
PF13_0225	hypothetical protein	central
PF13_0226	hypothetical protein- conserved	central
PF13_0229	IRP-like protein	central
PF13_0231	hypothetical protein	central
PF13_0232	Casein kinase II regulatory subunit- putative	central
PF13_0233	myosin a	central
PF13_0234	phosphoenolpyruvate carboxykinase	central
PF13_0237	hypothetical protein	central
PF13_0238	conserved protein- putative	central
PF13_0241	hypothetical protein	central
PF13_0242	isocitrate dehydrogenase %28NADP%29- mitochondrial precursor	central
PF13_0246	hypothetical protein	central
PF13_0247	transmission blocking target antigen precursor	central
PF13_0248	pf47	central
PF13_0249	hypothetical protein	central
PF13_0251	DNA topoisomerase III- putative	central
PF13_0252	nucleoside transporter 1	central
PF13_0253	ethanolamine-phosphate cytidylyltransferase- putative	central
PF13_0254	hypothetical protein	central
PF13_0255	hypothetical protein	central
PF13_0256	hypothetical protein	central
PF13_0257	glutamate--tRNA ligase	central
PF13_0258	sexual stage-specific protein kinase	central
PF13_0260	hypothetical protein- conserved	central
PF13_0261	ATP binding protein- putative	central
PF13_0262	lysine--tRNA ligase	central
PF13_0263	hypothetical protein	central
PF13_0268	ribosomal protein L17- putative	central
PF13_0270	hypothetical protein	central
PF13_0272	thioredoxin-related protein- putative	central
PF13_0273	hypothetical protein- conserved	central
PF13_0275	hypothetical protein	central
PF13_0277	hypothetical protein	central
PF13_0278	hypothetical protein	central
PF13_0279	hypothetical protein	central
PF13_0281	hypothetical protein	central
PF13_0282	proteasome subunit- putative	central
PF13_0286	methyltransferase- putative	central
PF13_0287	adenylosuccinate synthetase	central
PF13_0291	replication licensing factor- putative	central
PF13_0293	hypothetical protein	central
PF13_0297	hypothetical protein- conserved	central
PF13_0299	hypothetical protein	central
PF13_0300	mitochondrial inner membrane translocase- putative	central
PF13_0301	ubiquitin-conjugating enzyme- putative	central
PF13_0308	DNA helicase	central
PF13_0309	hypothetical protein	central
PF13_0310	hypothetical protein	central
PF13_0312	hypothetical protein	central
PF13_0313	zinc finger protein	central
PF13_0315	RNA binding protein- putative	central
PF13_0316	40S ribosomal protein S13	central
PF13_0317	hypothetical protein	central
PF13_0322	falcilysin	central
PF13_0323	binding protein- putative	central
PF13_0324	vesicle transport protein- putative	central
PF13_0326	actin-depolymerizing factor- putative	central
PF13_0327	hypothetical protein	central
PF13_0328	proliferating cell nuclear antigen	central
PF13_0329	hypothetical protein	central
PF13_0330	ATP-dependent DNA helicase- putative	central
PF13_0331	hypothetical protein- conserved	central
PF13_0333	hypothetical protein	central
PF13_0334	polynucleotide kinase- putative	central
PF13_0335	hypothetical protein	central
PF13_0337	hypothetical protein	central
PF13_0338	hypothetical protein	central
PF13_0341	DNA-directed RNA polymerase 2- putative	central
PF13_0343	hypothetical protein	central
PF13_0344	UBA%2FTHIF-type NAD%2FFAD binding protein- putative	central
PF13_0345	aminomethyltransferase- mitochondrial precursor	central
PF13_0348	PfRhop148-Rhoptry protein	central
PF13_0349	nucleoside diphosphate kinase b%3B putative	central
PF13_0352	hypothetical protein	subtelomere
PF13_0353	NADH-cytochrome b5 reductase- putative	subtelomere
PF13_0354	alanine--tRNA ligase- putative	subtelomere
PF13_0358	mitochondrial import inner membrane translocase- putative	subtelomere
PF13_0359	mitochondrial carrier protein- putative	subtelomere
PF13_0361	hypothetical protein	subtelomere
PF14_0013	hypothetical protein	subtelomere
PF14_0014	hypothetical protein	subtelomere
PF14_0015	aminopeptidase- putative	subtelomere
PF14_0016	hypothetical protein	subtelomere
PF14_0017	lysophospholipase- putative	subtelomere
PF14_0018	hypothetical protein	subtelomere
PF14_0020	choline kinase- putative	subtelomere
PF14_0021	hypothetical protein	subtelomere
PF14_0022	exopolyphosphatase- putative	subtelomere
PF14_0023	hypothetical protein- conserved	subtelomere
PF14_0024	hypothetical protein	subtelomere
PF14_0027	ribosomal S27a- putative	subtelomere
PF14_0028	hypothetical protein- conserved	subtelomere
PF14_0031	hypothetical protein	subtelomere
PF14_0033	hypothetical protein	subtelomere
PF14_0036	acid phosphatase- putative	subtelomere
PF14_0037	hypothetical protein	subtelomere
PF14_0038	cytochrome c- putative	subtelomere
PF14_0041	ribosomal protein L16- putative	subtelomere
PF14_0044	hypothetical protein	subtelomere
PF14_0045	hypothetical protein	subtelomere
PF14_0046	hypothetical protein	subtelomere
PF14_0047	hypothetical protein	subtelomere
PF14_0051	hypothetical protein- conserved	subtelomere
PF14_0053	ribonucleotide reductase small subunit	subtelomere
PF14_0055	hypothetical protein- conserved	subtelomere
PF14_0059	hypothetical protein	subtelomere
PF14_0060	hypothetical protein	subtelomere
PF14_0061	hypothetical protein	central
PF14_0063	ATP-dependent Clp protease- putative	central
PF14_0064	vacuolar protein sorting 29- putative	central
PF14_0065	hypothetical protein	central
PF14_0068	fibrillarin- putative	central
PF14_0072	hypothetical protein- conserved	central
PF14_0073	hypothetical protein	central
PF14_0075	plasmepsin- putative	central
PF14_0076	plasmepsin 1 precursor	central
PF14_0077	plasmepsin 2 precursor	central
PF14_0078	HAP protein	central
PF14_0079	hypothetical protein	central
PF14_0081	DNA repair helicase- putative	central
PF14_0082	hypothetical protein	central
PF14_0083	ribosomal protein S8e- putative	central
PF14_0086	hypothetical protein	central
PF14_0088	hypothetical protein	central
PF14_0089	hypothetical protein	central
PF14_0090	hypothetical protein	central
PF14_0091	hypothetical protein	central
PF14_0093	hypothetical protein	central
PF14_0096	hypothetical protein	central
PF14_0097	cytidine diphosphate-diacylglycerol synthase	central
PF14_0100	cytidine triphosphate synthetase	central
PF14_0101	hypothetical protein	central
PF14_0102	rhoptry-associated protein 1- RAP1	central
PF14_0103	hypothetical protein	central
PF14_0104	eukaryotic translation initiation factor 2 gamma subunit- putative	central
PF14_0105	hypothetical protein	central
PF14_0108	hypothetical protein	central
PF14_0110	hypothetical protein	central
PF14_0112	POM1- putative	central
PF14_0113	hypothetical protein	central
PF14_0115	hypothetical protein	central
PF14_0117	hypothetical protein- conserved	central
PF14_0119	hypothetical protein- conserved	central
PF14_0120	hypothetical protein	central
PF14_0121	hypothetical protein	central
PF14_0124	actin II	central
PF14_0125	deoxyhypusine synthase	central
PF14_0132	ribosomal protein S9- putative	central
PF14_0133	ATP-dependent transporter- putative	central
PF14_0135	hypothetical protein	central
PF14_0138	hypothetical protein	central
PF14_0139	hypothetical protein	central
PF14_0140	hypothetical protein	central
PF14_0141	ribosomal protein L10- putative	central
PF14_0142	serine%2Fthreonine protein phosphatase- putative	central
PF14_0143	hypothetical protein	central
PF14_0144	mRNA capping enzyme- putative	central
PF14_0145	hypothetical protein	central
PF14_0146	ribonucleoprotein- putative	central
PF14_0148	uracil-DNA glycosylase- putative	central
PF14_0149	hypothetical protein	central
PF14_0150	RNA polymerase small subunit- putative	central
PF14_0152	hypothetical protein	central
PF14_0153	hypothetical protein	central
PF14_0154	hypothetical protein	central
PF14_0156	dimethyladenosine transferase- putative	central
PF14_0157	hypothetical protein	central
PF14_0160	hypothetical protein	central
PF14_0161	hypothetical protein- conserved	central
PF14_0164	NADP-specific glutamate dehydrogenase	central
PF14_0166	lysine -- tRNA ligase- putative	central
PF14_0169	hypothetical protein	central
PF14_0171	hypothetical protein	central
PF14_0172	hypothetical protein	central
PF14_0173	hypothetical protein	central
PF14_0174	hypothetical protein- conserved	central
PF14_0176	hypothetical protein	central
PF14_0177	DNA replication licensing factor MCM2	central
PF14_0178	hypothetical protein	central
PF14_0180	hypothetical protein	central
PF14_0181	calmodulin- putative	central
PF14_0183	RNA helicase- putative	central
PF14_0184	hypothetical protein	central
PF14_0185	ATP-dependent RNA helicase- putative	central
PF14_0186	hypothetical protein	central
PF14_0188	hypothetical protein	central
PF14_0189	hypothetical protein	central
PF14_0192	glutathione reductase	central
PF14_0193	hypothetical protein	central
PF14_0194	spliceosome-associated protein- putative	central
PF14_0196	hypothetical protein	central
PF14_0197	hypothetical protein	central
PF14_0198	glycine -- tRNA ligase- putative	central
PF14_0200	hypothetical protein	central
PF14_0201	hypothetical protein	central
PF14_0204	hypothetical protein	central
PF14_0205	ribosomal protein S25- putative	central
PF14_0207	RNA polymerase subunit- putative	central
PF14_0209	hypothetical protein	central
PF14_0211	hypothetical protein	central
PF14_0212	hypothetical protein	central
PF14_0214	hypothetical protein	central
PF14_0215	hypothetical protein	central
PF14_0218	actin- putative	central
PF14_0221	hypothetical protein- conserved	central
PF14_0222	hypothetical protein	central
PF14_0223	cyclophilin- putative	central
PF14_0224	PP1-like protein serine%2Fthreonine phosphatase	central
PF14_0229	hypothetical protein	central
PF14_0231	ribosomal protein L7a- putative	central
PF14_0233	hypothetical protein	central
PF14_0234	DNA-directed DNA polymerase- putative	central
PF14_0239	hypothetical protein	central
PF14_0240	ribosomal protein L21e- putative	central
PF14_0241	basic transcription factor 3b- putative	central
PF14_0242	arginine n-methyltransferase- putative	central
PF14_0243	dynein-associated protein- putative	central
PF14_0245	hypothetical protein	central
PF14_0246	phosphoenolpyruvate carboxylase- putative	central
PF14_0247	hypothetical protein	central
PF14_0248	ubiquinol-cytochrome c reductase hinge protein- putative	central
PF14_0249	hypothetical protein	central
PF14_0250	hypothetical protein	central
PF14_0251	hypothetical protein	central
PF14_0252	hypothetical protein	central
PF14_0253	hypothetical protein	central
PF14_0254	DNA mismatch repair protein Msh2p- putative	central
PF14_0255	hypothetical protein	central
PF14_0256	exosome complex exonuclease rrp41- putative	central
PF14_0257	hypothetical protein- conserved	central
PF14_0261	proliferation-associated protein 2g4- putative	central
PF14_0266	hypothetical protein	central
PF14_0268	hypothetical protein	central
PF14_0269	hypothetical protein- conserved	central
PF14_0270	ribosomal protein L15- putative	central
PF14_0274	hypothetical protein- conserved	central
PF14_0281	aspartyl protease- putative	central
PF14_0282	hypothetical protein- conserved	central
PF14_0285	exodeoxyribonuclease III- putative	central
PF14_0286	glutamate dehydrogenase- putative	central
PF14_0288	cytochrome c oxidase subunit II precursor- putative	central
PF14_0289	ribosomal protein L17- putative	central
PF14_0291	hypothetical protein	central
PF14_0292	hypothetical protein- conserved	central
PF14_0295	ATP-specific succinyl-CoA synthetase beta subunit- putative	central
PF14_0296	ribosomal protein L14- putative	central
PF14_0297	ecto-nucleoside triphosphate diphosphohydrolase 1- putative	central
PF14_0300	syntaxin- putative	central
PF14_0301	hypothetical protein	central
PF14_0303	hypothetical protein	central
PF14_0304	hypothetical protein	central
PF14_0305	hypothetical protein	central
PF14_0307	hypothetical protein- conserved	central
PF14_0308	hypothetical protein	central
PF14_0309	protein-L-isoaspartate O-methyltransferase beta-aspartate methyltransferase- putative	central
PF14_0310	hypothetical protein	central
PF14_0311	hypothetical protein	central
PF14_0314	chromatin assembly factor 1 p55 subunit- putative	central
PF14_0315	hypothetical protein	central
PF14_0318	hypothetical protein	central
PF14_0319	hypothetical protein	central
PF14_0321	ABC transporter- putative	central
PF14_0322	hypothetical protein	central
PF14_0323	calmodulin	central
PF14_0324	hypothetical protein- conserved	central
PF14_0325	hypothetical protein	central
PF14_0326	hypothetical protein	central
PF14_0328	mitochondrial import inner membrane translocase subunit tim17- putative	central
PF14_0329	hypothetical protein- conserved	central
PF14_0331	cytochrome c oxidase assembly protein- putative	central
PF14_0334	NAD%28P%29H-dependent glutamate synthase- putative	central
PF14_0337	hypothetical protein	central
PF14_0341	glucose-6-phosphate isomerase	central
PF14_0344	hypothetical protein	central
PF14_0345	hypothetical protein	central
PF14_0346	cGMP-dependent protein kinase 1- beta isozyme- putative	central
PF14_0347	hypothetical protein	central
PF14_0348	ATP-dependent Clp protease proteolytic subunit- putative	central
PF14_0351	hypothetical protein	central
PF14_0352	ribonucleoside-diphosphate reductase- large subunit	central
PF14_0353	hypothetical protein	central
PF14_0354	hypothetical protein	central
PF14_0356	hypothetical protein	central
PF14_0358	41-2 protein antigen precursor	central
PF14_0360	hypothetical protein	central
PF14_0364	cleavage and polyadenylation specifity factor protein- putative	central
PF14_0368	2-Cys peroxiredoxin	central
PF14_0369	hypothetical protein	central
PF14_0370	RNA helicase- putative	central
PF14_0373	ubiquinol cytochrome c oxidoreductase- putative	central
PF14_0374	hypothetical protein	central
PF14_0375	hypothetical protein	central
PF14_0376	hypothetical protein	central
PF14_0378	triose-phosphate isomerase	central
PF14_0380	hypothetical protein	central
PF14_0381	delta-aminolevulinic acid dehydratase	central
PF14_0383	hypothetical protein	central
PF14_0386	hypothetical protein	central
PF14_0387	hypothetical protein	central
PF14_0388	hypothetical protein	central
PF14_0390	hypothetical protein	central
PF14_0391	ribosomal protein L1- putative	central
PF14_0393	structure specific recognition protein- putative	central
PF14_0394	hypothetical protein	central
PF14_0397	hypothetical protein- conserved	central
PF14_0399	ADP-ribosylation-like factor- putative	central
PF14_0401	methionine -- tRNA ligase- putative	central
PF14_0405	hypothetical protein	central
PF14_0408	Ser%2FThr protein kinase- putative	central
PF14_0410	hypothetical protein	central
PF14_0412	hypothetical protein	central
PF14_0416	hypothetical protein	central
PF14_0417	heat shock protein- putative	central
PF14_0419	hypothetical protein	central
PF14_0420	hypothetical protein	central
PF14_0421	hypothetical protein- conserved	central
PF14_0422	hypothetical protein	central
PF14_0426	hypothetical protein	central
PF14_0427	hypothetical protein	central
PF14_0428	histidine -- tRNA ligase- putative	central
PF14_0429	RNA helicase- putative	central
PF14_0430	hypothetical protein	central
PF14_0431	serine%2Fthreonine kinase-1	central
PF14_0432	hypothetical protein	central
PF14_0433	hypothetical protein	central
PF14_0434	hypothetical protein	central
PF14_0436	helicase- truncated- putative	central
PF14_0439	leucine aminopeptidase- putative	central
PF14_0440	hypothetical protein	central
PF14_0442	hypothetical protein	central
PF14_0443	centrin- putative	central
PF14_0445	hypothetical protein	central
PF14_0446	hypothetical protein	central
PF14_0447	hypothetical protein	central
PF14_0455	multidrug resistance protein 2	central
PF14_0456	hypothetical protein- conserved	central
PF14_0457	hypothetical protein	central
PF14_0461	hypothetical protein	central
PF14_0462	SEL-1 protein- putative	central
PF14_0463	chloroquine resistance marker protein	central
PF14_0468	hypothetical protein	central
PF14_0469	transcription factor IIIb subunit- putative	central
PF14_0470	hypothetical protein	central
PF14_0471	hypothetical protein	central
PF14_0472	hypothetical protein	central
PF14_0473	3'-5' exonuclease- putative	central
PF14_0476	protein kinase- putative	central
PF14_0477	signal recognition particle 54 kDa protein- putative	central
PF14_0478	hypothetical protein	central
PF14_0480	hypothetical protein	central
PF14_0481	hypothetical protein- conserved	central
PF14_0484	acetyl-CoA acetyltransferase- putative	central
PF14_0485	hypothetical protein	central
PF14_0486	elongation factor 2	central
PF14_0488	hypothetical protein	central
PF14_0489	hypothetical protein	central
PF14_0490	hypothetical protein	central
PF14_0492	protein phosphatase 2b regulatory subunit- putative	central
PF14_0493	sortilin- putative	central
PF14_0494	hypothetical protein- conserved	central
PF14_0495	hypothetical protein	central
PF14_0496	hyothetical protein	central
PF14_0497	hypothetical protein	central
PF14_0498	hypothetical protein	central
PF14_0499	hypothetical protein	central
PF14_0502	hypothetical protein	central
PF14_0504	hypothetical protein	central
PF14_0506	hypothetical protein	central
PF14_0509	hypothetical protein	central
PF14_0510	hypothetical protein	central
PF14_0512	hypothetical protein	central
PF14_0515	hypothetical protein	central
PF14_0517	peptidase- putative	central
PF14_0518	nifU protein- putative	central
PF14_0519	ribosomal protein S11- putative	central
PF14_0525	hypothetical protein	central
PF14_0526	hypothetical protein- conserved	central
PF14_0527	hypothetical protein	central
PF14_0528	hemolysin- putative	central
PF14_0529	gamma-adaptin- putative	central
PF14_0531	hypothetical protein	central
PF14_0535	hypothetical protein	central
PF14_0536	hypothetical protein	central
PF14_0538	hypothetical protein	central
PF14_0540	hypothetical protein	central
PF14_0541	V-type H%28%2B%29-translocating pyrophosphatase- putative	central
PF14_0546	hypothetical protein- conserved	central
PF14_0547	hypothetical protein	central
PF14_0548	ATPase- putative	central
PF14_0549	hypothetical protein	central
PF14_0550	hypothetical protein	central
PF14_0552	hypothetical protein	central
PF14_0553	trophozoite cysteine proteinase precursor	central
PF14_0556	hypothetical protein	central
PF14_0560	hypothetical protein	central
PF14_0561	hypothetical protein	central
PF14_0564	hypothetical protein- conserved	central
PF14_0566	hypothetical protein	central
PF14_0567	hypothetical protein	central
PF14_0570	hypothetical protein- conserved	central
PF14_0572	hypothetical protein	central
PF14_0574	hypothetical protein	central
PF14_0575	hypothetical protein	central
PF14_0577	hypothetical protein	central
PF14_0578	hypothetical protein	central
PF14_0579	ribosomal protein L27- putative	central
PF14_0582	hypothetical protein	central
PF14_0583	hypothetical protein	central
PF14_0584	ribosomal protein S4- putative	central
PF14_0585	ribosomal protein S28e- putative	central
PF14_0586	hypothetical protein	central
PF14_0589	valine - tRNA ligase- putative	central
PF14_0594	hypothetical protein	central
PF14_0597	cytochrome c1 precursor- putative	central
PF14_0598	glyceraldehyde-3-phosphate dehydrogenase	central
PF14_0600	hypothetical protein	central
PF14_0601	replication factor C3	central
PF14_0602	DNA polymerase alpha subunit- putative	central
PF14_0603	hypothetical protein	central
PF14_0604	hypothetical protein	central
PF14_0605	cyclin- putative	central
PF14_0607	hypothetical protein	central
PF14_0608	hypothetical protein	central
PF14_0609	hypothetical protein	central
PF14_0612	hypothetical protein	central
PF14_0616	hypothetical protein- conserved	central
PF14_0617	hypothetical protein	central
PF14_0618	hypothetical protein	central
PF14_0619	hypothetical protein	central
PF14_0620	hypothetical protein	central
PF14_0621	hypothetical protein	central
PF14_0627	ribosomal protein S3- putative	central
PF14_0630	protein serine%2Fthreonine phosphatase	central
PF14_0632	26S proteasome subunit- putative	central
PF14_0633	hypothetical protein	central
PF14_0635	hypothetical protein- conserved	central
PF14_0636	hypothetical protein	central
PF14_0640	hypothetical protein	central
PF14_0641	1-deoxy-D-xylulose 5-phosphate reductoisomerase	central
PF14_0642	hypothetical protein	central
PF14_0647	hypothetical protein	central
PF14_0650	hypothetical protein	central
PF14_0652	hypothetical protein	central
PF14_0653	hypothetical protein	central
PF14_0656	U2 snRNP auxiliary factor- putative	central
PF14_0657	hypothetical protein	central
PF14_0658	translation initiation factor EF-1- putative	central
PF14_0660	hypothetical protein	central
PF14_0661	hypothetical protein- conserved	central
PF14_0662	hypothetical protein	central
PF14_0665	hypothetical protein	central
PF14_0666	hypothetical protein	central
PF14_0668	hypothetical protein	central
PF14_0669	hypothetical protein	central
PF14_0670	hypothetical protein	central
PF14_0671	hypothetical protein	central
PF14_0673	hypothetical protein	central
PF14_0674	hypothetical protein	central
PF14_0675	reticulocyte binding protein 2 homolog B- putative	central
PF14_0677	RNA 3'-Terminal Phosphate Cyclase-like protein- putative	central
PF14_0678	exported protein 2	central
PF14_0679	sulfate transporter- putative	central
PF14_0680	hypothetical protein	central
PF14_0681	diacylglycerol kinase- putative	central
PF14_0687	hypothetical protein	central
PF14_0690	histone deactylase- putative	central
PF14_0694	protein disulfide isomerase- putative	central
PF14_0695	DNA-directed RNA polymerase- alpha subunit- truncated- putative	central
PF14_0696	hypothetical protein	central
PF14_0697	dihydroorotase- putative	central
PF14_0700	hypothetical protein- conserved	central
PF14_0703	hypothetical protein	central
PF14_0704	hypothetical protein	central
PF14_0705	hypothetical protein	central
PF14_0707	hypothetical protein	central
PF14_0709	ribosomal protein L20- putative	central
PF14_0711	hypothetical protein- conserved	central
PF14_0717	hypothetical protein	subtelomere
PF14_0720	hypothetical protein	subtelomere
PF14_0721	cytochrome c oxidase assembly protein- putative	subtelomere
PF14_0732	hypothetical protein	subtelomere
PF14_0733	hypothetical protein	subtelomere
PF14_0734	hypothetical protein	subtelomere
PF14_0738	lysophospholipase- putative	subtelomere
PF14_0746	hypothetical protein	subtelomere
PF14_0749	acyl CoA binding protein	subtelomere
PF14_0758	hypothetical protein	subtelomere
PF14_0760	hypothetical protein	subtelomere
PF14_0790	hypothetical protein- conserved	central
PFA0110w	ring-infected erythrocyte surface antigen precursor	subtelomere
PFA0125c	Ebl-1 like protein- putative	subtelomere
PFA0130c	Serine%2FThreonine protein kinase- putative	subtelomere
PFA0135w	hypothetical protein	subtelomere
PFA0140c	hypothetical protein	subtelomere
PFA0145c	aspartyl-tRNA synthetase	subtelomere
PFA0160c	hypothetical protein	subtelomere
PFA0180w	hypothetical protein	subtelomere
PFA0190c	actin	subtelomere
PFA0195w	hypothetical protein	subtelomere
PFA0205w	hypothetical protein	subtelomere
PFA0215w	hypothetical protein	subtelomere
PFA0220w	ubiquitin carboxyl-terminal hydrolase- putative	subtelomere
PFA0225w	LytB protein	subtelomere
PFA0230c	hypthetical protein	subtelomere
PFA0245w	hypothetical protein	subtelomere
PFA0250w	hypothetical protein	subtelomere
PFA0255c	hypothetical protein	subtelomere
PFA0285c	hypothetical protein	central
PFA0290w	DNA binding protein- putative	central
PFA0295c	hypothetical protein	central
PFA0305c	hypothetical protein	central
PFA0320w	hypothetical protein	central
PFA0340w	hypothetical protein	central
PFA0345w	centrin- putative	central
PFA0350c	hypothetical protein	central
PFA0370w	hypothetical protein	central
PFA0390w	DNA repair exonuclease- putative	central
PFA0410w	hypothetical protein	central
PFA0415c	hypothetical protein	central
PFA0430c	hypothetical protein	central
PFA0440w	hypothetical protein	central
PFA0445w	hypothetical protein	central
PFA0450c	mRNA cleavage factor-like protein- putative	central
PFA0460c	tubulin-specific chaperone a- putative	central
PFA0475c	hypothetical protein	central
PFA0480w	phenylalanyl-tRNA synthetase beta chain- putative	central
PFA0485w	hypothetical protein	central
PFA0495c	selenocysteine-specific elongation factor selB homologue- putative	central
PFA0505c	DNA-directed RNA polymerase 2 subunit- putative	central
PFA0510w	hypothetical protein	central
PFA0515w	phosphatidylinositol-4-phosphate 5-kinase- putative	central
PFA0520c	chromatin assembly factor 1 protein WD40 domain- putative	subtelomere
PFA0525w	transcription initiation factor TFIIB- putative	subtelomere
PFA0530c	hypothetical protein- conserved	subtelomere
PFA0545c	replication factor c protein- putative	subtelomere
PFA0555c	UMP-CMP kinase- putative	subtelomere
PFA0590w	ABC transporter- putative	subtelomere
PFA0615w	hypothetical protein	subtelomere
PFA0620c	glutamic acid-rich protein %28garp%29	subtelomere
PFB0090c	hypothetical protein- conserved	subtelomere
PFB0105c	hypothetical protein	subtelomere
PFB0106c	hypothetical protein	subtelomere
PFB0110w	hypothetical protein	subtelomere
PFB0115w	hypothetical protein	subtelomere
PFB0120w	early transcribed membrane protein- putative	subtelomere
PFB0130w	polyprenyl synthetase- putative	subtelomere
PFB0145c	hypothetical protein	subtelomere
PFB0150c	protein kinase- putative	subtelomere
PFB0160w	ERCC1 nucleotide excision repair protein- putative	subtelomere
PFB0170w	hypothetical protein- conserved	subtelomere
PFB0175c	hypothetical protein	subtelomere
PFB0176c		subtelomere
PFB0180w	5'-3' exonuclease- N-terminal resolvase-like domain- putative	subtelomere
PFB0190c	hypothetical protein	subtelomere
PFB0194w	hypothetical protein- conserved	subtelomere
PFB0195c	hypothetical protein	subtelomere
PFB0200c	aspartate aminotransferase- putative	subtelomere
PFB0205c	hypothetical protein	subtelomere
PFB0210c	monosaccharide transporter- putative	subtelomere
PFB0215c	3'-5' exonuclease- putative	subtelomere
PFB0220w	UbiE-like methlytransferase- putative	subtelomere
PFB0240w	hypothetical protein- conserved	subtelomere
PFB0250w	hypothetical protein	subtelomere
PFB0257c	hypothetical protein- conserved	central
PFB0260w	proteasome 26S regulatory subunit- putative	central
PFB0275w	hypothetical protein- conserved	central
PFB0279w	hypothetical protein	central
PFB0280w	hypothetical protein	central
PFB0285c	hypothetical protein	central
PFB0290c	transcription factor- putative	central
PFB0305c	merozoite surface protein 5	central
PFB0310c	merozoite surface protein 4	central
PFB0315w	41 kDa antigen	central
PFB0320c	hypothetical protein- conserved	central
PFB0330c	cysteine protease- putative	central
PFB0335c	cysteine protease- putative	central
PFB0340c	cysteine protease- putative	central
PFB0345c	cysteine protease- putative	central
PFB0350c	cysteine protease- putative	central
PFB0365w	hypothetical protein- conserved	central
PFB0370c	RNA-binding protein- putative	central
PFB0380c	hypothetical protein	central
PFB0385w	acyl carrier protein- putative	central
PFB0390w	ribosome releasing factor- putative	central
PFB0391c	hypothetical protein	central
PFB0395w	hypothetical protein	central
PFB0420w	2C-methyl-D-erythritol 2-4-cyclodiphosphate synthase	central
PFB0435c	hypothetical protein	central
PFB0445c	helicase- putative	central
PFB0450w	Sec61-gamma subunit of protein translocation complex- putative	central
PFB0460c	hypothetical protein	central
PFB0465c	hypothetical protein	central
PFB0470w	hypothetical protein	central
PFB0475c	hypothetical protein- conserved	central
PFB0480w	syntaxin- putative	central
PFB0485c	hypothetical protein	central
PFB0490c	hypothetical protein	central
PFB0500c	rab5 protein- putative	central
PFB0501c	hypothetical protein	central
PFB0515w	hypothetical protein	central
PFB0520w	protein kinase- putative	central
PFB0525w	asparagine -- tRNA ligase- putative	central
PFB0530c	hypothetical protein	central
PFB0535w	hypothetical protein	central
PFB0545c	ribosomal protein L7%2FL12- putative	central
PFB0550w	peptide chain release factor subunit 1- putative	central
PFB0570w	hypothetical protein	central
PFB0575c	hypothetical protein	central
PFB0585w	Leu%2FPhe-tRNA protein transferase- putative	central
PFB0590w	hypothetical protein	central
PFB0595w	heat shock 40 kDa protein- putative	central
PFB0600c	hypothetical protein	central
PFB0605w	Ser%2FThr protein kinase- putative	central
PFB0620w	hypothetical protein	central
PFB0630c	hypothetical protein	central
PFB0635w	T-complex protein 1- putative	central
PFB0645c	Ribosomal protein L13- putative	central
PFB0655c	hypothetical protein	central
PFB0665w	Ser%2FThr protein kinase- putative	central
PFB0670c	hypothetical protein	central
PFB0675w	hypothetical protein	central
PFB0680w	hypothetical protein	central
PFB0685c	acyl-CoA synthetase- PfACS9	central
PFB0687c	RING zinc finger protein- putative	central
PFB0705w	hypothetical protein	central
PFB0710c	hypothetical protein	central
PFB0720c	hypothetical protein- conserved	central
PFB0735c	hypothetical protein	central
PFB0745w	hypothetical protein	central
PFB0750w	vacuolar protein-sorting protein VPS45- putative	central
PFB0755w	hypothetical protein	central
PFB0770c	hypothetical protein	central
PFB0795w	ATP synthase F1- alpha subunit- putative	central
PFB0805c	clathrin coat assembly protein- putative	central
PFB0810w	hypothetical protein	subtelomere
PFB0815w	protein kinase- putative	subtelomere
PFB0820c	hypothetical protein	subtelomere
PFB0830w	Ribosomal protein S26e- putative	subtelomere
PFB0835c	hypothetical protein	subtelomere
PFB0840w	replication factor C- subunit 2	subtelomere
PFB0845w	hypothetical protein	subtelomere
PFB0855c	hypothetical protein	subtelomere
PFB0860c	RNA helicase- putative	subtelomere
PFB0870w	hypothetical protein	subtelomere
PFB0875c	hypothetical protein	subtelomere
PFB0885w	40S ribosomal protein S30- putative	subtelomere
PFB0886c	hypothetical protein	subtelomere
PFB0890c	pseudouridine synthetase- putative	subtelomere
PFB0895c	replication factor C subunit 1- putative	subtelomere
PFB0900c	hypothetical protein	subtelomere
PFB0905c	hypothetical protein	subtelomere
PFB0910w	hypothetical protein	subtelomere
PFB0915w	liver stage antigen 3	subtelomere
PFB0921c	hypothetical protein	subtelomere
PFB0923c	hypothetical protein	subtelomere
PFB0930w	hypothetical protein	subtelomere
PFB0932w	hypothetical protein	subtelomere
PFB0935w	cytoadherence linked asexual protein 2	subtelomere
PFB0953w	hypothetical protein	subtelomere
PFC0060c	Serine%2Fthreonine protein kinase- putative	subtelomere
PFC0075c	hypothetical protein	subtelomere
PFC0080c	hypothetical protein	subtelomere
PFC0085c	hypothetical protein- conserved	subtelomere
PFC0090w	hypothetical protein- conserved	subtelomere
PFC0095c	hypothetical protein- conserved	subtelomere
PFC0100c	regulatory protein- putative	subtelomere
PFC0105w	serine%2Fthreonine protein kinase- putative	subtelomere
PFC0120w	Cytoadherence linked asexual protein- CLAG	subtelomere
PFC0125w	ABC transporter- putative	subtelomere
PFC0126c	hypothetical protein- conserved	subtelomere
PFC0130c	hypothetical protein- conserved	subtelomere
PFC0150w	hypothetical protein- conserved	subtelomere
PFC0155c	DNA-directed RNA polymerase subunit I- putative	subtelomere
PFC0160w	binding protein- putative	subtelomere
PFC0165w	hypothetical protein- conserved	subtelomere
PFC0166w	thioredoxin-like redox-active protein- putative	subtelomere
PFC0175w	IBR domain protein- putative	subtelomere
PFC0185w	hypothetical protein- conserved	subtelomere
PFC0190c	EH %28Eps15 homology%29 protein	subtelomere
PFC0195w	hypothetical protein- conserved	subtelomere
PFC0200w	60S Ribosomal protein L44- putative	subtelomere
PFC0220w	hypothetical protein	subtelomere
PFC0221c	hypothetical protein- conserved	subtelomere
PFC0240c	hypothetical protein- conserved	central
PFC0250c	AP endonuclease %28DNA-%28apurinic or apyrimidinic site%29 lyase%29- putative	central
PFC0261c	hypothetical protein- conserved	central
PFC0262c	hypothetical protein- conserved	central
PFC0265c	hypothetical protein- conserved	central
PFC0270w	hypothetical protein	central
PFC0271c	glutaredoxin- putative	central
PFC0275w	FAD-dependent glycerol-3-phosphate dehydrogenase- putative	central
PFC0280c	hypothetical protein	central
PFC0281w	hypothetical protein	central
PFC0285c	T-complex protein beta subunit- putative	central
PFC0290w	40S ribosomal protein S23- putative	central
PFC0295c	40S ribosomal protein S12- putative	central
PFC0300c	60S ribosomal protein L7- putative	central
PFC0310c	ATP-dependent CLP protease- putative	central
PFC0315c	hypothetical protein	central
PFC0320w	hypothetical protein	central
PFC0325c	hypothetical protein	central
PFC0335c	hypothetical protein	central
PFC0340w	DNA polymerase delta small subunit- putative	central
PFC0345w	hypothetical protein	central
PFC0350c	T-complex protein eta subunit- putative	central
PFC0355c	hypothetical protein	central
PFC0365w	conserved protein- putative	central
PFC0370w	hypothetical protein	central
PFC0380w	dual-specificity protein phosphatase- putative	central
PFC0385c	serine%2Fthreonine protein kinase- putative	central
PFC0400w	60S Acidic ribosomal protein P2	central
PFC0410w	rat BRAIN protein-like	central
PFC0416w	hypothetical protein	central
PFC0430w	hypothetical protein	central
PFC0435w	hypothetical protein	central
PFC0441c	hypothetical protein	central
PFC0455w	hypothetical protein	central
PFC0470w	valine -- tRNA ligase- putative	central
PFC0475c	hypothetical protein- conserved	central
PFC0486c	hypothetical protein	central
PFC0490w	hypothetical protein	central
PFC0500w	hypothetical protein	central
PFC0505c	hypothetical protein	central
PFC0506w	hypothetical protein	central
PFC0510w	zinc finger protein- putative	central
PFC0515c	hypothetical protein	central
PFC0525c	glycogen synthase kinase- putative	central
PFC0530w	hypothetical protein	central
PFC0550w	hypothetical protein	central
PFC0560c	hypothetical protein	central
PFC0570c	hypothetical protein	central
PFC0571c	hypothetical protein	central
PFC0575w	hypothetical protein	central
PFC0581w	hypothetical protein	central
PFC0590c	hypothetical protein	central
PFC0595c	serine%2Fthreonine protein phosphatase- putative	central
PFC0600w	hypothetical protein	central
PFC0615w	hypothetical protein	central
PFC0650w	hypothetical protein	central
PFC0670c	hypothetical protein	central
PFC0690c	hypothetical protein	central
PFC0700c	hypothetical protein	central
PFC0705c	hypothetical protein	central
PFC0710w	inorganic pyrophosphatase- putative	central
PFC0720w	hypothetical protein	central
PFC0730w	conserved protein- putative	central
PFC0735w	40S ribosomal protein S15A- putative	central
PFC0740c	binding protein- putative	central
PFC0745c	proteasome component C8- putative	central
PFC0765c	hypothetical protein	central
PFC0770c	kinesin-related protein- putative	central
PFC0775w	40S ribosomal protein S11- putative	central
PFC0785c	proteasome regulatory protein- putative	central
PFC0820w	hypothetical protein	central
PFC0825c	cleavage and polyadenylation specificity factor protein- putative	central
PFC0830w	trophozoite stage antigen	central
PFC0835c	hypothetical protein	central
PFC0840w	P-type ATPase- putative	central
PFC0845c	ubiquitin--protein ligase- putative	central
PFC0850c	hypothetical protein	central
PFC0865w	RNA-binding protein- putative	central
PFC0870w	elongation factor 1 %28EF-1%29- putative	central
PFC0875w	transporter- putative	central
PFC0886w	hypothetical protein	subtelomere
PFC0900w	T-complex protein 1 epsilon subunit- putative	subtelomere
PFC0912w	hypothetical protein	subtelomere
PFC0915w	ATP-dependent RNA helicase- putative	subtelomere
PFC0920w	histone H2A variant- putative	subtelomere
PFC0925w	hypothetical protein	subtelomere
PFC0930c	hypothetical protein	subtelomere
PFC0940c	hypothetical protein	subtelomere
PFC0945w	protein kinase- putative	subtelomere
PFC0955w	ATP-dependent RNA helicase	subtelomere
PFC0975c	PFCYP19- cyclophilin- peptidyl-prolyl cis-trans isomerase	subtelomere
PFC0980c	mRNA capping enzyme	subtelomere
PFC0995c	diacylglycerol O-acyltransferase- putative	subtelomere
PFC1000w	hypothetical protein	subtelomere
PFC1011c	hypothetical protein	subtelomere
PFC1015c	hypothetical protein	subtelomere
PFC1020c	40S ribosomal protein S3A- putative	subtelomere
PFC1025w	F49C12.11-like protein	subtelomere
PFC1030w	hypothetical protein	subtelomere
PFC1035w	hypothetical protein	subtelomere
PFC1045c	hypothetical protein	subtelomere
PFD0055w	RIFIN	subtelomere
PFD0070c	RIFIN	subtelomere
PFD0075w	hypothetical protein- conserved in P. falciparum	subtelomere
PFD0080c	hypothetical protein	subtelomere
PFD0100c	SURFIN- surface-associated interspersed gene	subtelomere
PFD0105c	SURFIN- surface-associated interspersed gene	subtelomere
PFD0110w	normocyte-binding protein 1- pseudogene	subtelomere
PFD0145c	hypothetical protein	subtelomere
PFD0170c	hypothetical protein	subtelomere
PFD0175c	hypothetical protein	subtelomere
PFD0180c	CGI-201 protein- short form	subtelomere
PFD0185c	hypothetical protein- conserved	subtelomere
PFD0190w	hypothetical protein	subtelomere
PFD0195c	hypothetical protein	central
PFD0215c	pf52 protein	central
PFD0225w	hypothetical protein	central
PFD0230c	protease- putative	central
PFD0235c	hypothetical protein	central
PFD0240c	hypothetical protein	central
PFD0245c	ATP-dependant RNA helicae-like protein- putative	central
PFD0250c	hypothetical protein	central
PFD0255w	ag-1 blood stage membrane protein homologue	central
PFD0265w	pre-mRNA splicing factor- putative	central
PFD0270c	hypothetical protein	central
PFD0280w	hypothetical protein	central
PFD0285c	lysine decarboxylase- putative	central
PFD0295c	hypothetical protein	central
PFD0300w	hypothetical protein	central
PFD0305c	vacuolar ATP synthase subunit b	central
PFD0320c	hypothetical protein	central
PFD0330w	hypothetical protein	central
PFD0350w	hypothetical protein- conserved	central
PFD0355c	hypothetical protein- conserved	central
PFD0360w	hypothetical protein	central
PFD0365c	hypothetical protein	central
PFD0380c	hypothetical protein	central
PFD0385c	AAA family ATPase- putative	central
PFD0385w	hypothetical protein	central
PFD0415c	hypothetical protein	central
PFD0420c	flap exonuclease- putative	central
PFD0440w	hypothetical protein	central
PFD0445c	hypothetical protein	central
PFD0455w	ribosomal processing protein- putative	central
PFD0460c	hypothetical protein	central
PFD0465c	hypothetical protein- conserved	central
PFD0487c	actin-like protein- putative	central
PFD0495c	hypothetical protein	central
PFD0515w	exosome complex exonuclease rrp4- putative	central
PFD0530c	Hypothetical GTP-binding protein	central
PFD0545w	hypothetical protein	central
PFD0550c	hypothetical protein	central
PFD0555c	hypothetical protein	central
PFD0560w	hypothetical protein	central
PFD0565c	RNA helicase- putative	central
PFD0585c	hypothetical protein	central
PFD0590c	DNA polymerase alpha	central
PFD0595w	hypothetical protein	central
PFD0600c	ribosomal protein- putative	central
PFD0655c	ubiquitin carboxyl-terminal hydrolase a- putative	central
PFD0660w	phosphoglycerate mutase- putative	central
PFD0670c	hypothetical protein- conserved	central
PFD0675w	ribosomal protein l10- putative	central
PFD0685c	chromosome associated protein- putative	central
PFD0690c	hypothetical protein	central
PFD0705c	hypothetical protein	central
PFD0710w	GTP-binding protein- putative	central
PFD0715c	hypothetical protein- conserved	central
PFD0730w	hypothetical protein	central
PFD0735c	hypothetical protein	central
PFD0745c	nonclathrin coat protein zeta2-cop-related protein- putative	central
PFD0750w	nuclear cap-binding protein- putative	central
PFD0760c	hypothetical protein	central
PFD0765w	RING finger protein- putative	central
PFD0770c	ribosomal protein l15- putative	central
PFD0775c	hypothetical RNA binding protein	central
PFD0780w	glutamyl-tRNA%28Gln%29 amidotransferase subunit A- putative	central
PFD0790c	DNA replication licensing factor- putative	central
PFD0795w	hypothetical protein	central
PFD0800c	hypothetical protein	central
PFD0805w	prohibitin-like protein- putative	central
PFD0830w	bifunctional dihydrofolate reductase-thymidylate synthase	central
PFD0835c	hypothetical protein	central
PFD0840w	hypothetical protein	central
PFD0860w	hypothetical protein	central
PFD0865c	cdc2-related protein kinase 1	central
PFD0875c	hypothetical protein	central
PFD0900w	hypothetical protein	central
PFD0905w	hypothetical protein	central
PFD0915w	hypothetical protein	central
PFD0925w	hypothetical protein	central
PFD0935c	hypothetical protein	central
PFD0940w	hypothetical protein	central
PFD0945c	hypothetical protein	central
PFD0955w	hypothetical protein	central
PFD0960c	ribosomal protein L7Ae-related protein- putative	central
PFD0975w	ROI kinase-like protein	central
PFD0985w	hypothetical protein	central
PFD0993c	hypothetical protein	central
PFD1045c	erythrocyte membrane-associated antigen- putative	subtelomere
PFD1050w	alpha-tubulin ii	subtelomere
PFD1055w	ribosomal protein S19s- putative	subtelomere
PFD1070w	eukaryotic initiation factor- putative	subtelomere
PFD1080w	hypothetical protein	subtelomere
PFD1085w	hypothetical protein	subtelomere
PFD1095w	hypothetical protein	subtelomere
PFD1100c	hypothetical protein	subtelomere
PFD1105w	hypothetical protein	subtelomere
PFD1110w	hypothetical protein	subtelomere
PFD1120c	integral membrane protein- conserved in P. falciparum	subtelomere
PFD1130w	hypothetical protein	subtelomere
PFD1135c	hypothetical protein	subtelomere
PFD1140w	hypothetical protein	subtelomere
PFD1145c	hypothetical protein	subtelomere
PFD1165w	protein kinase- conserved in P. falciparum	subtelomere
PFD1170c	RESA-like protein- truncated	subtelomere
PFD1175w	Plasmodium falciparum trophozoite antigen r45-like protein	subtelomere
PFE0040c	Mature parasite-infected erythrocyte surface antigen %28MESA%29 or PfEMP2	subtelomere
PFE0045c	kinase- putative	subtelomere
PFE0055c	heat shock protein- putative	subtelomere
PFE0060w	hypothetical protein	subtelomere
PFE0070w	interspersed repeat antigen- putative	subtelomere
PFE0075c	rhoptry-associated protein 3- RAP3	subtelomere
PFE0080c	rhoptry-associated protein 2- RAP2	subtelomere
PFE0120c	Merozoite Surface Protein 8- MSP8	subtelomere
PFE0130c	hypothetical protein	subtelomere
PFE0135w	hypothetical protein	subtelomere
PFE0140c	hypothetical protein	subtelomere
PFE0145w	50S ribosomal subunit protein L28- putative	subtelomere
PFE0155w	hypothetical protein	subtelomere
PFE0160c	Ser%2FArg-rich splicing factor- putative	subtelomere
PFE0165w	actin depolymerizing factor- putative	subtelomere
PFE0175c	unconventional myosin pfm-b	subtelomere
PFE0190c	hypothetical protein	subtelomere
PFE0195w	P-type ATPase- putative	subtelomere
PFE0205w	ATP-dependent helicase- putative	subtelomere
PFE0215w	ATP-dependent helicase- putative	subtelomere
PFE0225w	3-methyl-2-oxobutanoate dehydrogenase %28lipoamide%29- putative	subtelomere
PFE0240c	hypothetical protein	subtelomere
PFE0240w	hypothetical protein	subtelomere
PFE0245c	hypothetical protein	subtelomere
PFE0250w	hypothetical protein	subtelomere
PFE0260w	hypothetical protein	central
PFE0265c	hypothetical protein	central
PFE0270c	DNA repair protein- putative	central
PFE0285c	ubiquitin-like protein- putative	central
PFE0290c	hypothetical protein	central
PFE0295w	hypothetical protein	central
PFE0300c	60S ribosomal subunit protein L24- putative	central
PFE0310c	hypothetical protein	central
PFE0335w	hypothetical protein	central
PFE0340c	hypothetical protein- conserved	central
PFE0350c	60S ribosomal subunit protein L4%2FL1- putative	central
PFE0355c	serine protease belonging to subtilisin family- putative	central
PFE0365c	hypothetical protein	central
PFE0370c	subtilisin-like protease precursor- putative	central
PFE0380c	hypothetical protein- conserved	central
PFE0395c	hypothetical protein	central
PFE0400w	hypothetical protein	central
PFE0405c	hypothetical protein	central
PFE0410w	triose or hexose phosphate %2F phosphate translocator- putative	central
PFE0415w	transcription factor iib- putative	central
PFE0420c	guanidine nucleotide exchange factor- putative	central
PFE0435c	single-strand binding protein- putative	central
PFE0440w	hypothetical protein	central
PFE0445c	SNAP protein %28soluble N-ethylmaleimide-sensitive factor Attachment Protein%29- putative	central
PFE0450w	chromosome condensation protein- putative	central
PFE0460c	hypothetical protein	central
PFE0465c	RNA polymerase I	central
PFE0475w	asparagine -- t RNA ligase- putative	central
PFE0495w	hypothetical protein	central
PFE0500c	hypothetical protein	central
PFE0505w	cyclophilin- putative	central
PFE0520c	topoisomerase I	central
PFE0545c	histamine-releasing factor- putative	central
PFE0555w	stearoyl-CoA desaturase %28acyl-CoA desaturase- faty acid desaturase%29- putative	central
PFE0560c	hypothetical protein	central
PFE0585c	myo-inositol 1-phosphate synthase- putative	central
PFE0605c	glutathione synthetase	central
PFE0610c	CDK-activating kinase assembly factor- putative	central
PFE0620c	hypothetical protein	central
PFE0625w	GTPase- putative	central
PFE0630c	orotate phosphoribosyltransferase- putative	central
PFE0635c	hypothetical protein	central
PFE0640w	hypothetical protein	central
PFE0645w	hypothetical protein	central
[truncated: 721 more rows]
