# Supplementary material for: A computational model of gene expression reveals early transcriptional events at the subtelomeric regions of the malaria parasite, Plasmodium falciparum
Source: Genome Biol. 2008 May 27;9(5):R88. doi: 10.1186/gb-2008-9-5-r88 (PMC2441474; doi:10.1186/gb-2008-9-5-r88)
Supplement: Additional data file 4 — Forty down-regulated genes with the steepest expression slopes resulting from a comparative analysis of P. falciparum strains HB3, 3D7, and Dd2 at approximately 22 h. [file gb-2008-9-5-r88-S4.xls]

## Sheet: Sheet1
Additional data file 4: Table listing 40 downregulated genes with steepest expression slopes resulting from a comparative analysis of P. falciparum strains HB3, 3D7, and Dd2 at approximately 22h (see figure 9).
The table illustrates that 16 of the total of 68 genes with strongest down-regulation are shared between the 3 strains. Only a single member of the rifin multigene family is found in this dataset (PFD0025w), however, this rifin expression profile is only identified in HB3 in our analyses. Columns refer to gene name, “X” in the strain columns marks if the data is identified in the strain at this t…
	P. falciparum Strain
GENE-ID	HB3	3D7	Dd2	ANNOTATION	distance	chr	start	dir
MAL13P1.413	x	x	x	membrane associated histidine-rich protein, MAHRP-1	111299	13	2784306	1
MAL13P1.61	x	x	x	Protein, unknown function, predicted PEXEL trafficking motif	99651	13	99651	1
MAL7P1.176	x	x	x	erythrocyte binding antigen 175	88286	7	1413433	1
MAL8P1.4	x	x	x	PHIST domain protein	115169	8	1304394	1
PF08_0003	x	x	x	tryptophan/threonine-rich antigen	122358	8	1297205	-1
PF10_0019	x	x	x	early transcribed membrane protein 10.1, etramp 10.1	81417	10	81417	-1
PF11_0039	x	x	x	early transcribed membrane protein 11.1, etramp11.1	126406	11	126406	1
PF11_0505	x	x	x	hypothetical protein	92562	11	1942688	1
PF14_0016	x	x	x	early transcribed membrane protein 14.1, etramp14.1	53412	14	53412	-1
PF14_0760	x	x	x	One transmembrane PEXEL protein	49027	14	3241979	-1
PFB0106c	x	x	x	Protein, unknown function, predicted PEXEL trafficking motif	112547	2	112547	-1
PFB0120w	x	x	x	early transcribed membrane protein 2, ETRAMP2	127994	2	127994	1
PFE0070w	x	x	x	interspersed repeat antigen, putative	74509	5	74509	1
PFI1735c	x	x	x	ring exported protein, REX	121251	9	1420472	-1
PFI1755c	x	x	x	Protein, unknown function, predicted PEXEL trafficking motif	105047	9	1436676	-1
PFL0060w	x	x	x	conserved Plasmodium falciparum protein, unkown function	89934	12	89934	1
MAL7P1.172	x	x		PHIST domain protein	107382	7	1394337	1
PFI0110c	x	x		Serine/Threonine protein kinase, FIKK family	102491	9	102491	-1
PF07_0006	x		x	starp antigen	152129	7	152129	1
PF11_0503	x		x	hypothetical protein	104007	11	1931243	-1
PF14_0045	x		x	conserved Plasmodium protein, unknown function	163990	14	163990	-1
PFI1740c	x		x	hypothetical protein	114260	9	1427463	-1
PFL2520w	x		x	reticulocyte-binding protein 3 homologue	135440	12	2136037	1
MAL13P1.60		x	x	erythrocyte binding antigen 140	89422	13	89422	-1
PF10_0015		x	x	acyl CoA binding protein, isoform 1, ACBP1	68690	10	68690	-1
PF10_0023		x	x	Protein, unknown function, predicted PEXEL trafficking motif	99380	10	99380	-1
PF10_0025		x	x	PF70 protein	106654	10	106654	-1
PF11_0040		x	x	early transcribed membrane protein 11.2, etramp11.2	129320	11	129320	-1
PF14_0013		x	x	DnaJ protein, putative	41290	14	41290	-1
PFA0110w		x	x	RESA, PHIST and DnaJ domains	99052	1	99052	1
PFB0900c		x	x	PHIST domain protein	163381	2	783721	-1
PFC0090w		x	x	Hypothetical exported protein, conserved in Plasmodium	101005	3	101005	1
PFI0120c		x	x	Serine/Threonine protein kinase, FIKK family	109333	9	109333	-1
PFI1720w		x	x	Gametocyte-implicated protein (Fragment)	136542	9	1405181	1
PFL0035c		x	x	acetyl-CoA synthesase, PfACS7	61556	12	61556	-1
PFL2565w		x	x	PHIST domain protein family A	96165	12	2175312	1
PFD0025w	x			rifin	66083	4	66083	1
PFD1165w	x			Serine/Threonine protein kinase, FIKK family	90423	4	1113689	1
PFD1175w	x			Serine/Threonine protein kinase, FIKK family	82053	4	1122059	1
PFE0120c	x			Merozoite Surface Protein 8, MSP8	109898	5	109898	-1
PFI1780w	x			PHIST domain protein	83343	9	1458380	1
PF07_0005		x		lysophospholipase, putative	147235	7	147235	-1
PFB0085c		x		PHIST domain protein|DnaJ protein, putative	81291	2	81291	-1
PFB0105c		x		PHIST domain protein	109564	2	109564	-1
PFB0160w		x		ERCC1 nucleotide excision repair protein, putative	160514	2	160514	1
PFC0060c		x		Serine/Threonine protein kinase, FIKK family	74873	3	74873	-1
PFC1045c		x		hypothetical protein, conserved	82711	3	977376	-1
PFD1135c		x		hypothetical protein	121747	4	1082365	-1
PFD1145c		x		reticulocyte binding protein homolog 5, Rh5	117310	4	1086802	-1
PFL2460w		x		coronin	179405	12	2092072	1
PF07_0004			x	hypothetical protein	135268	7	135268	-1
PF08_0008			x	hypothetical protein, conserved	181206	8	1238357	-1
PF11_0504			x	hypothetical protein conserved	96660	11	1938590	1
PF14_0733			x	Serine/Threonine protein kinase, FIKK family	149861	14	3141145	1
PFA0135w			x	Merozoite-associated tryptophan-rich antigen, putative	124752	1	124752	1
PFB0910w			x	conserved Plasmodium protein, unknown function	155640	2	791462	1
